# Supplementary material for: Proteomic Identification of S-Nitrosylated Proteins in the Parasite Entamoeba histolytica by Resin-Assisted Capture: Insights into the Regulation of the Gal/GalNAc Lectin by Nitric Oxide
Source: PLoS One. 2014 Mar 13;9(3):e91518. doi: 10.1371/journal.pone.0091518 (PMC3953491; doi:10.1371/journal.pone.0091518)
Supplement: Table S1 — List of all S-nitrosylated proteins that were enriched by resin-assisted capture in three independent experiments. (XLSX) [file pone.0091518.s001.xlsx]

## Sheet: Table S1
Seq 30996-CHH (A5) and 30997 - CHH-ASC (B5)
Accession	Description	ΣCoverage	Σ# Proteins	Σ# Unique Peptides	Σ# Peptides	Σ# PSMs	A5: Area	B5: Area	Score A2	Coverage A2	# Peptides A2	# PSM A2	Score B2	Coverage B2	# Peptides B2	# PSM B2	# AAs	MW [kDa]	calc. pI
67466737	peroxiredoxin [Entamoeba histolytica HM-1:IMSS]	65.5	1	10	34	1778	1.51815e+09	6.50449e+08	2631.98	65.5	34	967	2192.51	62.01	29	811	229	25.7728	7.63525
	Sequence	# Proteins	# Protein Groups	Protein Group Accessions	Modifications	MH+ [Da]	A5: Area	B5: Area	q-Value	PEP	A2	XCorr A2	B2	XCorr B2	# Missed Cleavages
	AIQFSDEHGAVCPLNWKPGKDTIEPTPDGIKK	3	1	67466737	C12(Carbamidomethyl)	3548.79	4.64198e+08	1.26909e+08	0	3.76739e-08	High	6.6228	High	6.29299	2
	AIQFSDEHGAVCPLNWKPGKDTIEPTPDGIK	3	1	67466737	C12(Carbamidomethyl)	3420.72	9.55394e+07	2.92946e+07	0	3.00498e-07	High	6.41641	High	4.19206	1
	AIQFSDEHGAVCPLNWKPGK	4	2	67466737;183236094	C12(Carbamidomethyl)	2254.11	1.60688e+08	2.26249e+08	0	6.05173e-07	High	6.12589	High	5.75724	0
	GGVGKLTFPLVSDIKR	4	2	67466737;183236094		1686.99	2.8555e+07	5.64546e+06	0	7.88022e-12	High	5.50393	High	5.18903	2
	YGMLNVEAGIAR	4	2	67466737;183236094		1293.66	1.6463e+09	5.28435e+06	0	2.09529e-06	High	4.74892	High	4.76971	0
	APAYCPCGSIKEIDINEYR	1	1	67466737	C5(Carbamidomethyl); C7(Carbamidomethyl)	2256.05	3.49497e+07	1.65922e+07	0	2.00365e-06	High	4.66129	High	5.21043	1
	AIQFSDEHGAVCPLNWKPGK	4	2	67466737;183236094	C12(Nethylmaleimide)	2322.14	5.70852e+07	1.98264e+07	0	4.55631e-05	High	4.56102	High	4.49652	0
	YGMLNVEAGIAR	4	2	67466737;183236094	M3(Oxidation)	1309.66	6.08281e+08	5.84426e+07	0	5.32162e-07	High	4.54678	High	4.55471	0
	FINTFEKAQIGK	4	2	67466737;183236094		1395.77	7.30887e+06	1.19762e+06	0	9.88784e-06	High	4.35709	High	2.71991	1
	RGYVIIDDKGK	4	2	67466737;183236094		1263.71	3.69918e+08	2.90089e+08	0	1.04053e-06	High	4.18962	High	3.98128	2
	APAYCPCGSIKEIDINEYRGK	1	1	67466737	C5(Carbamidomethyl); C7(Carbamidomethyl)	2441.17	1.09484e+07	1.0309e+07	0	3.28316e-06	High	4.09089	High	3.88209	2
	VRYIQMNDDGIGR	4	2	67466737;183236094	M6(Oxidation)	1552.76	3.87738e+06	0	0	2.71611e-06	High	4.01805			1
	YIQMNDDGIGR	4	2	67466737;183236094	M4(Oxidation)	1297.59	5.58117e+08	3.21123e+08	0	1.80004e-05	High	3.7144	High	3.78357	0
	GYVIIDDKGKVR	4	2	67466737;183236094		1362.78	4.69461e+07	3.86427e+07	0	0.000100479	High	3.69214	High	4.09172	2
	VRYIQMNDDGIGR	4	2	67466737;183236094		1536.76	9.73985e+06	0	0	6.90503e-06	High	3.685			1
	YIQMNDDGIGR	4	2	67466737;183236094		1281.59	1361802850	5.24959e+08	0	2.4793e-06	High	3.57682	High	3.45419	0
	APAYCPCGSIK	4	2	67466737;183236094	C5(Carbamidomethyl); C7(Carbamidomethyl)	1223.56	3.78492e+08	1.38495e+08	0	2.87882e-05	High	3.53077	High	3.4663	0
	GYVIIDDKGK	4	2	67466737;183236094		1107.61	5.42583e+08	5.0104e+07	0	0.00500115	Medium	3.43805	High	3.32671	1
	AQIGKEAPEFK	4	2	67466737;183236094		1217.65	2.95687e+07	2.13137e+06	0	0.0001701	High	3.37467	High	3.02936	1
	GGVGKLTFPLVSDIK	4	2	67466737;183236094		1530.89	3.29373e+06	0	0	1.05995e-05	High	3.29567			1
	EAPEFKAPAYCPCGSIK	4	2	67466737;183236094	C11(Carbamidomethyl); C13(Carbamidomethyl)	1924.9	5.34595e+07	0	0	0.000306034	High	3.19578			1
	DTIEPTPDGIKK	3	1	67466737		1313.7	6.34777e+08	2.19671e+08	0	0.00795068	Medium	3.18655	Medium	3.12381	1
	RGYVIIDDK	4	2	67466737;183236094		1078.59	1.17122e+08	2.38231e+06	0	0.000151313	High	3.13745	High	2.45161	1
	EAPEFKAPAYCPCGSIK	4	2	67466737;183236094	C11(Carbamidomethyl); C13(Nethylmaleimide)	1992.93	2.47807e+07	6.11803e+06	0	1.64186e-06	High	3.08852	High	2.77271	1
	LTFPLVSDIKR	4	2	67466737;183236094		1288.77	1546349188	1.1363e+09	0	4.03964e-06	High	2.93242	High	2.70112	1
	APAYCPCGSIK	4	2	67466737;183236094	C5(Carbamidomethyl)	1166.53	1.65951e+06	0	0	0.000290063	High	2.93182			0
	APAYCPCGSIK	4	2	67466737;183236094	C5(Carbamidomethyl); C7(Nethylmaleimide)	1291.58	1.79069e+08	5.24489e+07	0	0.000401855	Medium	2.89061	High	2.82257	0
	LTFPLVSDIK	4	2	67466737;183236094		1132.66	5.35455e+08	2.2111e+08	0	0.00174397	High	2.88654	High	2.66771	0
	YIQMNDDGIGRSTEETIR	4	2	67466737;183236094		2097.99	5.05972e+06	0	0	0.000257663	High	2.8517			1
	STEETIRIVK	4	2	67466737;183236094		1175.67	1.9788e+06	0	0	0.00120926	High	2.85049			1
	EIDINEYRGK	1	1	67466737		1236.62	460815771	2.7353e+07	0	0.000492862	High	2.78507	High	2.96231	1
	APAYCPCGSIKEIDINEYR	1	1	67466737	C5(Carbamidomethyl); C7(Nethylmaleimide)	2324.07	5.57579e+06	6.60392e+06	0	4.94794e-05	High	2.72519	High	4.07808	1
	DTIEPTPDGIK	3	1	67466737		1185.6	2.13035e+08	7.68013e+07	0	0.000109764	High	2.68901	High	2.3067	0
	KFINTFEK	4	2	67466737;183236094		1026.56	4.40005e+08	1.42674e+08	0	0.00481243	High	2.59814	High	2.70453	1
	GYVIIDDK	4	2	67466737;183236094		922.489	9.49356e+06	2.51813e+06	0	0.000523122	High	2.55371	Medium	2.26348	0
	APAYCPCGSIK	4	2	67466737;183236094	C5(Nethylmaleimide); C7(Nethylmaleimide)	1359.61	52180320	1.93397e+06	0	0.00328183	High	2.42404	Medium	2.53651	0
	FINTFEK	4	2	67466737;183236094		898.468	7.81376e+08	2.01385e+08	0	0.000109976	High	2.41562	High	2.58543	0
	EIDINEYR	1	1	67466737		1051.51	484042	1.46448e+08	0	0.00115165	Medium	2.33014	Medium	2.25052	0
	ECQEKECCCPR	3	1	67466737	C2(Carbamidomethyl); C7(Carbamidomethyl); C8(Carbamidomethyl); C9(Carbamidomethyl)	1555.58	4.11753e+06	2.15669e+06	0	3.67392e-05	High	2.06221	High	2.15297	1
	STEETIR	4	2	67466737;183236094		835.417	3.50735e+07	2.76426e+07	0	0.00022643	Medium	1.78789	High	1.91584	0
	AIQFSDEHGAVCPLNWKPGKDTIEPTPDGIKK	3	1	67466737	C12(Nethylmaleimide)	3616.82	1.98249e+07	0	0	9.38032e-06	High	1.77847			2
	YGMLNVEAGIARR	4	2	67466737;183236094		1449.77	1.71488e+06	3.54667e+06	0	0.00316317	Medium	1.69472	High	2.05949	1
	ECQEKECCCPR	3	1	67466737	C2(Carbamidomethyl); C7(Carbamidomethyl); C8(Carbamidomethyl); C9(Nethylmaleimide)	1623.61	3.28214e+06	0	0.000151	0.00449662	High	2.16129			1
	ECQEKECCCPR	3	1	67466737	C2(Carbamidomethyl); C7(Nethylmaleimide); C8(Carbamidomethyl); C9(Nethylmaleimide)	1691.63	1.80235e+06	0	0.000409	0.0152827	Medium	1.50161			1
	YIQMNDDGIGRSTEETIR	4	2	67466737;183236094	M4(Oxidation)	2113.99	1.98861e+06	0	0.001032	0.0295388	Medium	2.29241			1
	ECCCPR	4	2	67466737;183236094	C2(Nethylmaleimide); C3(Carbamidomethyl); C4(Nethylmaleimide)	1017.36	2.12286e+06	851169	0.001032	0.0284236	Medium	1.23838	Medium	1.10317	0
	KYLTAH	3	1	67466737		732.405	403523	0	0.001267	0.0344842	Medium	1.59083			1
	ECCCPR	4	2	67466737;183236094	C2(Nethylmaleimide); C3(Carbamidomethyl); C4(Carbamidomethyl)	949.334	0	597934	0.001785	0.0406997			Medium	1.5304	0
183236094	peroxiredoxin [Entamoeba histolytica HM-1:IMSS]	61.6	1	10	34	1581	1.51815e+09	6.50449e+08	2484.62	61.6	33	889	1954.82	60.34	27	692	237	26.7173	7.88428
	Sequence	# Proteins	# Protein Groups	Protein Group Accessions	Modifications	MH+ [Da]	A5: Area	B5: Area	q-Value	PEP	A2	XCorr A2	B2	XCorr B2	# Missed Cleavages
	AIQFSDEHGAVCPLNWKPGKDTIEPTSDGIK	1	1	183236094	C12(Carbamidomethyl)	3410.67	2.05688e+07	0	0	2.46235e-09	High	6.86498			1
	AIQFSDEHGAVCPLNWKPGK	4	2	67466737;183236094	C12(Carbamidomethyl)	2254.11	1.60688e+08	2.26249e+08	0	6.05173e-07	High	6.12589	High	5.75724	0
	AIQFSDEHGAVCPLNWKPGKDTIEPTSDGIKK	1	1	183236094	C12(Carbamidomethyl)	3538.77	110891104	1.58257e+07	0	8.00449e-09	High	5.54123	High	6.70097	2
	GGVGKLTFPLVSDIKR	4	2	67466737;183236094		1686.99	2.8555e+07	5.64546e+06	0	7.88022e-12	High	5.50393	High	5.18903	2
	APAYCPCGSIKEIDINEYKGK	3	1	183236094	C5(Carbamidomethyl); C7(Carbamidomethyl)	2413.16	1.31792e+07	1.08901e+07	0	2.83898e-08	High	4.753	High	2.7283	2
	YGMLNVEAGIAR	4	2	67466737;183236094		1293.66	1.6463e+09	5.28435e+06	0	2.09529e-06	High	4.74892	High	4.76971	0
	AIQFSDEHGAVCPLNWKPGK	4	2	67466737;183236094	C12(Nethylmaleimide)	2322.14	5.70852e+07	1.98264e+07	0	4.55631e-05	High	4.56102	High	4.49652	0
	YGMLNVEAGIAR	4	2	67466737;183236094	M3(Oxidation)	1309.66	6.08281e+08	5.84426e+07	0	5.32162e-07	High	4.54678	High	4.55471	0
	APAYCPCGSIKEIDINEYK	3	1	183236094	C5(Carbamidomethyl); C7(Carbamidomethyl)	2228.04	4.5021e+06	0	0	1.79308e-07	High	4.38926			1
	FINTFEKAQIGK	4	2	67466737;183236094		1395.77	7.30887e+06	1.19762e+06	0	9.88784e-06	High	4.35709	High	2.71991	1
	RGYVIIDDKGK	4	2	67466737;183236094		1263.71	3.69918e+08	2.90089e+08	0	1.04053e-06	High	4.18962	High	3.98128	2
	VRYIQMNDDGIGR	4	2	67466737;183236094	M6(Oxidation)	1552.76	3.87738e+06	0	0	2.71611e-06	High	4.01805			1
	YIQMNDDGIGR	4	2	67466737;183236094	M4(Oxidation)	1297.59	5.58117e+08	3.21123e+08	0	1.80004e-05	High	3.7144	High	3.78357	0
	GYVIIDDKGKVR	4	2	67466737;183236094		1362.78	4.69461e+07	3.86427e+07	0	0.000100479	High	3.69214	High	4.09172	2
	VRYIQMNDDGIGR	4	2	67466737;183236094		1536.76	9.73985e+06	0	0	6.90503e-06	High	3.685			1
	YIQMNDDGIGR	4	2	67466737;183236094		1281.59	1361802850	5.24959e+08	0	2.4793e-06	High	3.57682	High	3.45419	0
	APAYCPCGSIK	4	2	67466737;183236094	C5(Carbamidomethyl); C7(Carbamidomethyl)	1223.56	3.78492e+08	1.38495e+08	0	2.87882e-05	High	3.53077	High	3.4663	0
	GYVIIDDKGK	4	2	67466737;183236094		1107.61	5.42583e+08	5.0104e+07	0	0.00500115	Medium	3.43805	High	3.32671	1
	AQIGKEAPEFK	4	2	67466737;183236094		1217.65	2.95687e+07	2.13137e+06	0	0.0001701	High	3.37467	High	3.02936	1
	GGVGKLTFPLVSDIK	4	2	67466737;183236094		1530.89	3.29373e+06	0	0	1.05995e-05	High	3.29567			1
	EAPEFKAPAYCPCGSIK	4	2	67466737;183236094	C11(Carbamidomethyl); C13(Carbamidomethyl)	1924.9	5.34595e+07	0	0	0.000306034	High	3.19578			1
	RGYVIIDDK	4	2	67466737;183236094		1078.59	1.17122e+08	2.38231e+06	0	0.000151313	High	3.13745	High	2.45161	1
	EAPEFKAPAYCPCGSIK	4	2	67466737;183236094	C11(Carbamidomethyl); C13(Nethylmaleimide)	1992.93	2.47807e+07	6.11803e+06	0	1.64186e-06	High	3.08852	High	2.77271	1
	LTFPLVSDIKR	4	2	67466737;183236094		1288.77	1546349188	1.1363e+09	0	4.03964e-06	High	2.93242	High	2.70112	1
	APAYCPCGSIK	4	2	67466737;183236094	C5(Carbamidomethyl)	1166.53	1.65951e+06	0	0	0.000290063	High	2.93182			0
	APAYCPCGSIK	4	2	67466737;183236094	C5(Carbamidomethyl); C7(Nethylmaleimide)	1291.58	1.79069e+08	5.24489e+07	0	0.000401855	Medium	2.89061	High	2.82257	0
	LTFPLVSDIK	4	2	67466737;183236094		1132.66	5.35455e+08	2.2111e+08	0	0.00174397	High	2.88654	High	2.66771	0
	YIQMNDDGIGRSTEETIR	4	2	67466737;183236094		2097.99	5.05972e+06	0	0	0.000257663	High	2.8517			1
	STEETIRIVK	4	2	67466737;183236094		1175.67	1.9788e+06	0	0	0.00120926	High	2.85049			1
	EIDINEYKGK	3	1	183236094		1208.62	3.53904e+08	4.17764e+07	0	0.000656649	High	2.74704	High	2.7043	1
	KFINTFEK	4	2	67466737;183236094		1026.56	4.40005e+08	1.42674e+08	0	0.00481243	High	2.59814	High	2.70453	1
	DTIEPTSDGIK	1	1	183236094		1175.58	5.28603e+07	1.84532e+07	0	0.00123172	High	2.57851	Medium	2.44631	0
	DTIEPTSDGIKK	1	1	183236094		1303.68	1.19949e+08	5.74882e+07	0	0.00615849	Medium	2.55382	High	2.75958	1
	GYVIIDDK	4	2	67466737;183236094		922.489	9.49356e+06	2.51813e+06	0	0.000523122	High	2.55371	Medium	2.26348	0
	APAYCPCGSIK	4	2	67466737;183236094	C5(Nethylmaleimide); C7(Nethylmaleimide)	1359.61	52180320	1.93397e+06	0	0.00328183	High	2.42404	Medium	2.53651	0
	FINTFEK	4	2	67466737;183236094		898.468	7.81376e+08	2.01385e+08	0	0.000109976	High	2.41562	High	2.58543	0
	STEETIR	4	2	67466737;183236094		835.417	3.50735e+07	2.76426e+07	0	0.00022643	Medium	1.78789	High	1.91584	0
	YGMLNVEAGIARR	4	2	67466737;183236094		1449.77	1.71488e+06	3.54667e+06	0	0.00316317	Medium	1.69472	High	2.05949	1
	EIDINEYK	3	1	183236094		1023.5	4.41999e+07	1.33767e+07	0	0.00670565	Medium	1.5516	High	1.36651	0
	YLTTLK	1	1	183236094		738.441	0	1.69566e+07	0	0.0049626			High	1.48757	0
	YIQMNDDGIGRSTEETIR	4	2	67466737;183236094	M4(Oxidation)	2113.99	1.98861e+06	0	0.001032	0.0295388	Medium	2.29241			1
	KYLTTLK	1	1	183236094		866.537	5.27145e+06	0	0.001032	0.0288989	Medium	1.69915			1
	ECCCPR	4	2	67466737;183236094	C2(Nethylmaleimide); C3(Carbamidomethyl); C4(Nethylmaleimide)	1017.36	2.12286e+06	851169	0.001032	0.0284236	Medium	1.23838	Medium	1.10317	0
	ECCCPR	4	2	67466737;183236094	C2(Nethylmaleimide); C3(Carbamidomethyl); C4(Carbamidomethyl)	949.334	0	597934	0.001785	0.0406997			Medium	1.5304	0
67479497	iron-sulfur flavoprotein [Entamoeba histolytica HM-1:IMSS]	54.36	1	14	14	180	1.21715e+08	1.25434e+08	267.235	54.36	14	78	322.234	50.77	13	102	195	21.8161	8.38232
	Sequence	# Proteins	# Protein Groups	Protein Group Accessions	Modifications	MH+ [Da]	A5: Area	B5: Area	q-Value	PEP	A2	XCorr A2	B2	XCorr B2	# Missed Cleavages
	IVAADGIIIGSPTYYADVPGVVK	1	1	67479497		2318.27	2.42781e+08	2.83567e+08	0	5.78501e-11	High	5.6352	High	5.7824	0
	EGLEKEGINTEIYQLGKK	1	1	67479497		2049.09	1.5765e+07	1.99235e+07	0	3.77605e-07	High	4.39819	High	4.45726	2
	EGLEKEGINTEIYQLGK	1	1	67479497		1921	2.76431e+07	1.41554e+07	0	1.2507e-05	High	4.11794	High	4.49875	1
	CWQKDPVMDELLEK	1	1	67479497	C1(Nethylmaleimide)	1858.88	5.32877e+06	1.12293e+07	0	2.93106e-06	High	3.99841	High	3.44376	1
	CWQKDPVMDELLEK	1	1	67479497	C1(Carbamidomethyl)	1790.85	5.57631e+06	9.26503e+06	0	2.1886e-06	High	3.99164	High	3.98833	1
	DPVMDELLEK	1	1	67479497	M4(Oxidation)	1204.58	2.81202e+06	3.29788e+06	0	7.92763e-06	High	3.77138	High	2.9577	0
	CWQKDPVMDELLEK	1	1	67479497	C1(Carbamidomethyl); M8(Oxidation)	1806.85	4.34152e+06	4.16761e+06	0	3.41281e-06	High	3.70444	High	3.95861	1
	VGAAVVMAR	1	1	67479497		873.499	1.67338e+07	1.16008e+07	0	3.37221e-06	High	3.61243	High	3.72996	0
	NLAENMAFVLK	1	1	67479497		1249.66	4.71562e+07	6.1643e+07	0	9.7087e-05	High	3.57822	High	3.55114	0
	EGINTEIYQLGK	1	1	67479497		1364.71	6.6206e+07	6.49722e+06	0	3.0841e-06	High	3.57598	High	3.71522	0
	NLAENMAFVLKR	1	1	67479497		1405.76	3.88025e+07	3.0752e+07	0	2.09505e-05	High	3.48519	High	3.7387	1
	VLLINGSPR	1	1	67479497		968.591	5.6159e+07	2.01914e+07	0	9.89876e-05	High	3.37465	High	3.27176	0
	DPVMDELLEK	1	1	67479497		1188.58	3.02996e+07	1.67509e+06	0	6.7746e-05	High	3.28942	High	3.0386	0
	EGINTEIYQLGKK	1	1	67479497		1492.8	3.42228e+07	2.11929e+07	0	0.000215783	High	3.23442	High	2.93717	1
	NLAENMAFVLKR	1	1	67479497	M6(Oxidation)	1421.76	2.03609e+07	16802074	0	0.000137246	High	3.22378	High	3.39329	1
	ENGNTFTMLSWVK	1	1	67479497	M8(Oxidation)	1542.73	1.87359e+07	5.97252e+06	0	9.88391e-05	High	3.1436	High	3.18453	0
	NLAENMAFVLK	1	1	67479497	M6(Oxidation)	1265.66	1.0319e+07	1.53444e+06	0	1.06786e-06	High	3.11856	High	2.89481	0
	KVGAAVVMAR	1	1	67479497		1001.59	1.31377e+07	1.35169e+06	0	1.89968e-05	High	3.00596	High	2.60676	1
	VGAAVVMAR	1	1	67479497	M7(Oxidation)	889.494	1.42709e+06	4.67543e+06	0	3.27565e-06	High	2.97082	High	3.40053	0
	ENGNTFTMLSWVK	1	1	67479497		1526.73	3.56901e+07	3.10928e+07	0	0.000192976	High	2.95235	High	2.7184	0
	KVGAAVVMAR	1	1	67479497	M8(Oxidation)	1017.59	2.33746e+06	2.04501e+06	0	7.48774e-05	High	2.19121	High	2.56523	1
	SCWGCMK	1	1	67479497	C2(Carbamidomethyl); C5(Carbamidomethyl)	928.349	1.25821e+06	0	0.000151	0.00471259	High	2.1207			0
67468656	glyceraldehyde-3-phosphate dehydrogenase [Entamoeba histolytica HM-1:IMSS]	60.48	1	19	19	148	1.58988e+08	7.27403e+07	326.014	58.38	18	98	141.604	51.5	16	50	334	35.9907	7.43018
	Sequence	# Proteins	# Protein Groups	Protein Group Accessions	Modifications	MH+ [Da]	A5: Area	B5: Area	q-Value	PEP	A2	XCorr A2	B2	XCorr B2	# Missed Cleavages
	VINNEFGIVEGLMTTIHATTATQK	1	1	67468656	M13(Oxidation)	2604.34	2.37902e+08	9.45317e+07	0	1.59702e-08	High	6.07356	High	5.56667	0
	KDFELVAINDPFMDPK	1	1	67468656		1878.93	4.7649e+07	1.07517e+07	0	3.15349e-07	High	5.47422	High	5.41922	1
	VINNEFGIVEGLMTTIHATTATQK	1	1	67468656		2588.35	1.65633e+08	4.92686e+07	0	6.62753e-07	High	5.4348	High	3.8127	0
	KDFELVAINDPFMDPK	1	1	67468656	M13(Oxidation)	1894.93	11145713	1.30255e+07	0	2.26339e-07	High	4.69336	High	4.97137	1
	SSIFDAAATILLNPHFVK	1	1	67468656		1944.07	1.15319e+07	2.91838e+06	0	4.44862e-06	High	4.57968	High	2.93373	0
	LEKEVTVESIK	1	1	67468656		1274.72	1.44794e+07	674093	0	7.97107e-07	High	4.35397	High	2.77398	1
	CACANIIPASTGAAK	1	1	67468656	C1(Carbamidomethyl); C3(Carbamidomethyl)	1504.73	2.90292e+07	8.36475e+06	0	7.51068e-08	High	4.27104	High	3.41076	0
	LVDLIQIISKVH	1	1	67468656		1377.85	2.44681e+06	0	0	5.3344e-05	High	4.20287			1
	LVDLIQIISK	1	1	67468656		1141.72	1.87203e+08	1.05876e+08	0	1.53646e-05	High	3.99924	High	3.68572	0
	QFEGTVEAGENAIIVNGHK	1	1	67468656		2013.01	3.20633e+07	4.18081e+06	0	3.32943e-10	High	3.99321	High	3.3263	0
	VGTPDVSCVDLTCRLEK	1	1	67468656	C8(Carbamidomethyl); C13(Carbamidomethyl)	1948.95	1.53379e+07	1.03546e+06	0	2.48813e-05	High	3.65717	High	2.94863	1
	VGTPDVSCVDLTCRLEK	1	1	67468656	C8(Nethylmaleimide); C13(Carbamidomethyl)	2016.98	1.73492e+07	4.75278e+06	0	0.000139832	High	3.54761	High	2.87443	1
	VGTPDVSCVDLTCR	1	1	67468656	C8(Nethylmaleimide); C13(Nethylmaleimide)	1714.78	42444572	7.87272e+06	0	4.05976e-07	High	3.42596	High	3.24558	0
	LVSWYDNEWGYSNR	1	1	67468656		1788.8	3.91287e+06	912437	0	6.6087e-08	High	3.23832	High	3.27477	0
	DFELVAINDPFMDPK	1	1	67468656	M12(Oxidation)	1766.84	6.85656e+06	3.38309e+06	0	0.000580845	High	3.14952	High	3.21072	0
	VGTPDVSCVDLTCR	1	1	67468656	C8(Nethylmaleimide); C13(Carbamidomethyl)	1646.76	2.25104e+07	0	0	3.91093e-05	High	2.98619	High	2.64717	0
	GILGYTEDLVVSSDFVHDNR	1	1	67468656		2236.1	5843611	0	0	2.42798e-05	High	2.91796			0
	VGTPDVSCVDLTCR	1	1	67468656	C8(Carbamidomethyl); C13(Carbamidomethyl)	1578.73	1.2373e+07	2.20838e+06	0	6.49974e-07	High	2.88886	High	2.7879	0
	CACANIIPASTGAAK	1	1	67468656	C1(Nethylmaleimide); C3(Carbamidomethyl)	1572.76	5.18591e+07	1.78133e+07	0	4.14144e-06	High	2.81687	High	2.16988	0
	DFELVAINDPFMDPK	1	1	67468656		1750.84	2.25178e+06	0	0	0.0014793	High	2.80072			0
	VGINGFGR	1	1	67468656		819.449	2.73712e+07	0	0	0.000603433	High	2.68558			0
	YMVYLLK	1	1	67468656		929.518	2.21432e+07	1.53438e+06	0	0.00355767	High	2.26217	High	2.29705	0
	TVDGPSGKDWR	1	1	67468656		1217.59	2.01286e+07	2.35443e+06	0	0.00243664	High	2.15619	High	1.77496	1
	YDTVHR	1	1	67468656		790.385	784214	1.08843e+06	0	0.00692467	Medium	1.98247	High	1.89856	0
	VGTPDVSCVDLTCRLEK	1	1	67468656	C8(Nethylmaleimide); C13(Nethylmaleimide)	2085.01	0	1.18976e+07	0	4.33006e-05			High	3.05082	1
	YMVYLLK	1	1	67468656	M2(Oxidation)	945.514	1.27835e+07	0	0.000274	0.00603472	High	2.45859			0
	EVTVESIK	1	1	67468656		904.499	1.67637e+07	6.08212e+06	0.000274	0.00674722	High	1.98567	Medium	1.80281	0
	CACANIIPASTGAAK	1	1	67468656	C1(Nethylmaleimide); C3(Nethylmaleimide)	1640.78	0	5.24056e+06	0.000552	0.0144543			Medium	1.86102	0
	LTGMSFR	1	1	67468656	M4(Oxidation)	827.409	0	2.68334e+06	0.001552	0.0352563			Medium	1.51749	0
1888325	pyruvate:ferredoxin oxidoreductase [Entamoeba histolytica]	55.34	1	71	71	591	2.45328e+08	6.35515e+07	1009.33	54.73	70	301	903.373	46.56	51	290	1162	127.556	6.7417
	Sequence	# Proteins	# Protein Groups	Protein Group Accessions	Modifications	MH+ [Da]	A5: Area	B5: Area	q-Value	PEP	A2	XCorr A2	B2	XCorr B2	# Missed Cleavages
	VPAEWANAPLETVTKIEAPEFVTDVLMPQLAMK	1	1	1888325	M27(Oxidation); M32(Oxidation)	3670.89	1.38949e+07	0	0	3.98113e-11	High	7.14449			1
	KEDANESEKIYAAVKPLLAAEK	1	1	1888325		2417.3	1.89106e+07	0	0	2.01336e-12	High	7.02067			2
	TKEAGSFGEPLYLDVATTLLDAGK	1	1	1888325		2496.3	3.7216e+07	1.46527e+07	0	3.00703e-08	High	6.75218	High	5.60385	1
	APAEFVQIDGKAQQAGYK	1	1	1888325		1920.99	7.29025e+06	0	0	4.28867e-09	High	6.48589			1
	TTMIHQPYLEFSGACEGCNETALVK	1	1	1888325	M3(Oxidation); C15(Carbamidomethyl); C18(Carbamidomethyl)	2872.3	1.33598e+07	1.40761e+07	0	6.99129e-10	High	6.23525	High	5.21392	0
	LVEQGKPGLQLDCSEVKGDLEAFLAR	1	1	1888325	C13(Carbamidomethyl)	2872.5	1.2403e+07	3232530	0	5.26519e-13	High	6.14234	High	3.25389	1
	ALAGQALSIFGDHSDVMACR	1	1	1888325	C19(Nethylmaleimide)	2187.04	2.78198e+07	6.8824e+06	0	2.72757e-10	High	5.90924	High	3.27118	0
	ALDGLVEVKVPAEWANAPLETVTK	1	1	1888325		2550.39	4.25091e+07	4.43451e+06	0	4.38398e-11	High	5.85559	High	5.01588	1
	DKSEVLGLIEQNSDMFVK	1	1	1888325		2052.04	1.08549e+08	2.30124e+07	0	4.1759e-08	High	5.70332	High	5.85752	1
	MNHDAIDKALDGLVEVK	1	1	1888325	M1(Oxidation)	1883.96	1.27521e+07	0	0	5.60253e-08	High	5.51536			1
	DKSEVLGLIEQNSDMFVK	1	1	1888325	M15(Oxidation)	2068.03	2.61622e+06	4.19479e+07	0	3.10989e-09	High	5.50642	High	5.88992	1
	EAGSFGEPLYLDVATTLLDAGK	1	1	1888325		2267.15	1.06062e+08	3.84645e+07	0	1.06272e-10	High	5.4641	High	5.42054	0
	MNHDAIDKALDGLVEVK	1	1	1888325		1867.96	1.40298e+07	0	0	8.66889e-09	High	5.24615			1
	IEAPEFVTDVLMPQLAMK	1	1	1888325		2032.06	4.47944e+07	1.70979e+07	0	5.11688e-09	High	5.07754	High	4.42322	0
	VPAEWANAPLETVTK	1	1	1888325		1625.86	1.41504e+08	2.67977e+06	0	6.56623e-09	High	4.96538	High	4.7256	0
	IEAPEFVTDVLMPQLAMK	1	1	1888325	M12(Oxidation)	2048.05	3.97697e+07	1.38639e+07	0	2.47069e-08	High	4.88609	High	5.58137	0
	SNADYLKVPEIVQK	1	1	1888325		1603.87	1.48697e+08	5.62787e+07	0	1.40286e-06	High	4.86423	High	4.90409	1
	FAADGFMPMGTTK	1	1	1888325		1373.63	7.5214e+07	1.17019e+06	0	4.70919e-08	High	4.71275	High	3.56634	0
	IEAPEFVTDVLMPQLAMK	1	1	1888325	M12(Oxidation); M17(Oxidation)	2064.04	6.40057e+06	5.21201e+07	0	6.32543e-08	High	4.5965	High	4.36956	0
	ALAGQALSIFGDHSDVMACR	1	1	1888325	C19(Carbamidomethyl)	2119.01	1.41146e+07	4.0872e+06	0	1.66379e-07	High	4.51772	High	2.78669	0
	SEVLGLIEQNSDMFVK	1	1	1888325	M13(Oxidation)	1824.91	1.18637e+07	2.10006e+06	0	1.99737e-07	High	4.50548	High	4.22396	0
	TTMIHQPYLEFSGACEGCNETALVK	1	1	1888325	C15(Carbamidomethyl); C18(Carbamidomethyl)	2856.31	8410929	0	0	2.27049e-08	High	4.4709	High	5.86778	0
	SEVLGLIEQNSDMFVK	1	1	1888325		1808.92	3.92536e+06	1.07058e+07	0	5.92268e-07	High	4.41455	High	4.14428	0
	EDANESEKIYAAVKPLLAAEK	1	1	1888325		2289.2	9.77797e+06	0	0	1.29713e-07	High	4.37183			1
	INMIMQTVFFK	1	1	1888325	M3(Oxidation)	1387.72	1.82984e+07	1.56838e+07	0	1.01293e-05	High	4.31358	High	3.99143	0
	VVVVMGAAVPVLEECVDYLMK	1	1	1888325	M5(Oxidation); C15(Nethylmaleimide)	2405.23	2.25288e+06	3.43347e+06	0	5.64585e-08	High	4.30865	High	3.91701	0
	CLSMTPFEQVSEVESK	1	1	1888325	C1(Carbamidomethyl)	1870.86	2.84949e+07	3.11211e+06	0	2.43162e-10	High	4.30394	High	3.69741	0
	FAADGFMPMGTTK	1	1	1888325	M7(Oxidation)	1389.62	2.4633e+07	2.64889e+06	0	1.55817e-05	High	4.18134	High	4.01142	0
	LVEQGKPGLQLDCSEVK	1	1	1888325	C13(Nethylmaleimide)	1968.02	7.96206e+06	2.79435e+06	0	2.05506e-07	High	4.14118	High	3.76428	0
	GTSQGPDVFFQAVEK	1	1	1888325		1609.79	1.26873e+08	9.29952e+06	0	2.75375e-06	High	4.13118	High	4.18678	0
	VVVVMGAAVPVLEECVDYLMK	1	1	1888325	C15(Carbamidomethyl); M20(Oxidation)	2337.2	1.07422e+07	0	0	4.62226e-08	High	4.09138			0
	INMIMQTVFFK	1	1	1888325	M3(Oxidation); M5(Oxidation)	1403.71	3.34033e+07	0	0	0.000132564	High	4.07675			0
	APAEFVQIDGK	1	1	1888325		1174.61	2.6029e+08	4.64462e+07	0	6.58764e-06	High	4.06788	High	4.19727	0
	IFEYYGAADAER	1	1	1888325		1404.65	1.11505e+08	1.04071e+07	0	4.03392e-06	High	3.99657	High	3.94561	0
	IYAAVKPLLAAEK	1	1	1888325		1386.84	1.13017e+08	6.78589e+07	0	3.00293e-05	High	3.96728	High	3.92348	0
	HFLEQLPNTVTK	1	1	1888325		1426.77	9.47915e+07	66516933	0	4.65058e-06	High	3.93496	High	3.99148	0
	ALAGQALSIFGDHSDVMACR	1	1	1888325	M17(Oxidation); C19(Nethylmaleimide)	2203.03	1.65068e+07	9.18964e+06	0	4.66747e-08	High	3.92065	High	3.18212	0
	EAIAEGKLSNELK	1	1	1888325		1401.76	2.12244e+06	0	0	0.000107116	High	3.90608			1
	CLSMTPFEQVSEVESK	1	1	1888325	C1(Carbamidomethyl); M4(Oxidation)	1886.86	1.25352e+07	0	0	5.11554e-07	High	3.88197			0
	IEAPEFVTDVLMPQLAMKGNELPVSK	1	1	1888325	M12(Oxidation); M17(Oxidation)	2888.49	4.30969e+07	1.30808e+07	0	3.19071e-09	High	3.87784	High	3.67418	1
	INMIMQTVFFK	1	1	1888325		1371.72	7.39078e+06	4.23372e+06	0	8.14104e-06	High	3.78267	High	3.41395	0
	IIGQNTDMYVQGYFSYDAHK	1	1	1888325	M8(Oxidation)	2366.08	1.27812e+07	1.95966e+07	0	4.49242e-09	High	3.7797	High	4.42564	0
	LVEQGKPGLQLDCSEVK	1	1	1888325	C13(Carbamidomethyl)	1899.99	1.16739e+07	0	0	8.20023e-08	High	3.77858			0
	MAVNSGYWSLYR	1	1	1888325	M1(Oxidation)	1462.68	37118534	0	0	2.2598e-06	High	3.76886	High	3.36417	0
	IEAPEFVTDVLMPQLAMKGNELPVSK	1	1	1888325	M17(Oxidation)	2872.49	8.6094e+06	0	0	4.07927e-07	High	3.76404			1
	AVFDNLKNEEPK	1	1	1888325		1403.72	9.45547e+07	0	0	2.03836e-06	High	3.72457	High	3.38761	1
	FAADGFMPMGTTK	1	1	1888325	M7(Oxidation); M9(Oxidation)	1405.62	3.24815e+07	1.06251e+07	0	6.90049e-06	High	3.62849	High	3.79054	0
	FAADGFMPMGTTKYEK	1	1	1888325		1793.83	2.14867e+07	1.12843e+07	0	2.41926e-05	High	3.59997	High	3.07724	1
	TLLEEWIAKK	1	1	1888325		1230.71	7.77428e+06	0	0	5.89221e-05	High	3.52699			1
	NWEFAMTLSPK	1	1	1888325		1323.64	1.76362e+07	8.99761e+06	0	8.70442e-05	High	3.49917	High	2.99123	0
	SKATNLGAVVK	1	1	1888325		1087.65	1.73655e+07	2.27613e+06	0	2.25897e-05	High	3.45862	High	2.59048	1
	GDLEAFLAR	1	1	1888325		991.523	1.53129e+07	2.43291e+06	0	0.000169316	High	3.4474	High	3.25312	0
	DKETADKLHAQLK	1	1	1888325		1496.81	2.13177e+07	1.62815e+07	0	7.60179e-06	High	3.44559	High	4.71382	2
	YMDKVGELTGR	1	1	1888325		1268.63	1.70822e+07	0	0	0.000578566	High	3.43175			1
	MAVNSGYWSLYR	1	1	1888325		1446.69	3.14178e+07	6.11113e+06	0	9.24317e-05	High	3.40912	High	3.93695	0
	SQYLIQNADYTACHFPNYVKK	1	1	1888325	C13(Nethylmaleimide)	2628.26	9.55703e+06	0	0	5.10639e-07	High	3.40394			1
	RINMIMQTVFFK	1	1	1888325	M4(Oxidation); M6(Oxidation)	1559.81	2.31527e+06	5.57503e+06	0	7.80534e-06	High	3.3921	High	4.53637	1
	VVVVMGAAVPVLEECVDYLMK	1	1	1888325	C15(Nethylmaleimide)	2389.23	744104	0	0	1.52832e-07	High	3.31589			0
	TLLEEWIAKKEDANESEK	1	1	1888325		2133.08	5.55544e+06	0	0	2.77218e-05	High	3.30876			2
	IYAAVKPLLAAEKDK	1	1	1888325		1629.96	4.46284e+06	3.93364e+06	0	5.34232e-07	High	3.2586	High	3.03086	1
	VVVVMGAAVPVLEECVDYLMK	1	1	1888325	M5(Oxidation); C15(Nethylmaleimide); M20(Oxidation)	2421.22	7.94886e+06	8.06398e+06	0	8.61265e-09	High	3.21249	High	4.62109	0
	SQYLIQNADYTACHFPNYVK	1	1	1888325	C13(Carbamidomethyl)	2432.14	1.05413e+07	4534301	0	0.000132229	High	3.21052	High	2.98684	0
	ATNLGAVVK	1	1	1888325		872.522	1.86718e+07	0	0	4.38695e-05	High	3.2039			0
	CLSMTPFEQVSEVESK	1	1	1888325	C1(Nethylmaleimide)	1938.89	2.57902e+07	6.98734e+06	0	0.000487666	High	3.09293	High	2.74841	0
	LYLEQICK	1	1	1888325	C7(Nethylmaleimide)	1134.59	5.42868e+07	9.50204e+06	0	0.000845516	High	3.09132	High	3.31625	0
	LITQLYGER	1	1	1888325		1092.61	2.84126e+08	2.77225e+07	0	1.37601e-05	High	3.02589	High	3.17898	0
	TLLEEWIAK	1	1	1888325		1102.62	3.89557e+07	2.63358e+07	0	5.82761e-05	High	2.98491	High	2.4156	0
	NWEFAMTLSPK	1	1	1888325	M6(Oxidation)	1339.64	2.92205e+07	0	0	0.000132293	High	2.94525	High	2.38321	0
	CFYLTPEESAK	1	1	1888325	C1(Carbamidomethyl)	1344.62	3.94495e+07	5.18109e+06	0	0.000143682	High	2.91634	Medium	2.60578	0
	RLYLEQICK	1	1	1888325	C8(Carbamidomethyl)	1222.66	1.09037e+07	5.90251e+06	0	0.000373041	High	2.91348	High	2.82952	1
	CVQCNMCSLYCPHAAIR	1	1	1888325	C1(Carbamidomethyl); C4(Carbamidomethyl); C7(Carbamidomethyl); C11(Carbamidomethyl)	2139.91	3.40727e+06	0	0	1.93599e-07	High	2.88344			0
	ALAGQALSIFGDHSDVMACR	1	1	1888325	M17(Oxidation); C19(Carbamidomethyl)	2135.01	5.20478e+06	1.58302e+07	0	1.42125e-09	High	2.87987	High	5.14476	0
	IHQLTYDQIK	1	1	1888325		1258.68	3.26846e+07	0	0	0.000438092	High	2.87554			0
	SQYLIQNADYTACHFPNYVK	1	1	1888325	C13(Nethylmaleimide)	2500.16	0	1.29344e+07	0	0.000796837	High	2.85301	High	2.45447	0
	ALDGLVEVK	1	1	1888325		943.548	1.26214e+07	0	0	0.00102051	High	2.84148			0
	CLSMTPFEQVSEVESK	1	1	1888325	C1(Nethylmaleimide); M4(Oxidation)	1954.88	7.50066e+06	2.3615e+06	0	1.58216e-05	High	2.83406	High	2.97861	0
	LYLEQICK	1	1	1888325	C7(Carbamidomethyl)	1066.56	1.34324e+07	0	0	0.00220822	High	2.77894			0
	SLVDMKYVDR	1	1	1888325	M5(Oxidation)	1241.62	3.70032e+06	0	0	0.000629209	High	2.75992			1
	SGGVTVSHLR	1	1	1888325		1012.55	3.10505e+07	5.75447e+06	0	4.50321e-06	High	2.74358	High	2.72005	0
	YMDKVGELTGR	1	1	1888325	M2(Oxidation)	1284.63	4.22655e+06	0	0	0.000383511	High	2.73019			1
	GPAWGNSLFEDNAEYGFGMFK	1	1	1888325	M19(Oxidation)	2353.03	0	7.07531e+06	0	0.000156484	High	2.6997	High	3.23629	0
	VVVVMGAAVPVLEECVDYLMK	1	1	1888325	M5(Oxidation); C15(Carbamidomethyl); M20(Oxidation)	2353.19	3.78502e+06	0	0	0.000803894	High	2.62874			0
	GLNPIHPSQR	1	1	1888325		1118.61	1.43412e+07	0	0	0.00193932	High	2.59481			0
	LANVIPFEK	1	1	1888325		1030.59	1.91567e+08	7.51349e+06	0	0.00111211	High	2.58439	High	2.77964	0
	CVQCNMCSLYCPHAAIR	1	1	1888325	C1(Nethylmaleimide); C4(Carbamidomethyl); C7(Carbamidomethyl); C11(Carbamidomethyl)	2207.93	5.84321e+06	0	0	7.89884e-05	High	2.57479			0
	MNHDAIDK	1	1	1888325		943.431	1.08956e+06	840667	0	1.45576e-05	High	2.52311	High	2.79438	0
	FAADGFMPMGTTKYEK	1	1	1888325	M7(Oxidation); M9(Oxidation)	1825.82	1.88471e+07	0	0	0.000737579	High	2.51256			1
	GNELPVSK	1	1	1888325		843.459	8.58261e+06	7.43805e+06	0	0.000356017	High	2.4105	High	2.56908	0
	CFYLTPEESAK	1	1	1888325	C1(Nethylmaleimide)	1412.64	1.25408e+08	4.00211e+07	0	0.00203853	High	2.39819	Medium	2.53835	0
	FAADGFMPMGTTKYEK	1	1	1888325	M7(Oxidation)	1809.82	6.82916e+06	1.1167e+06	0	4.65311e-06	High	2.35423	Medium	2.63633	1
	VGELTGR	1	1	1888325		731.406	601303	501667	0	0.000732812	High	2.33274	High	2.25367	0
	IAGEHLPCVFHVTAR	1	1	1888325	C8(Nethylmaleimide)	1774.91	2.05028e+06	0	0	0.000181605	High	2.23823			0
	IPTWEASK	1	1	1888325		931.49	7.33631e+07	1.77387e+07	0	0.00156823	High	2.22049	High	2.14024	0
	FALLGRK	1	1	1888325		804.511	3.07316e+06	5.42732e+06	0	0.00270359	Medium	1.97911	High	2.09585	1
	VPEIVQK	1	1	1888325		812.489	1.72062e+06	907847	0	0.00155324	High	1.89781	Medium	1.68081	0
	ISVLDR	1	1	1888325		702.415	1.07038e+07	1.46095e+06	0	0.00477239	Medium	1.72363	High	1.69934	0
	IIGQNTDMYVQGYFSYDAHK	1	1	1888325		2350.09	0	1.12676e+07	0	1.56104e-06			High	3.82569	0
	TTMIHQPYLEFSGACEGCNETALVK	1	1	1888325	M3(Oxidation); C15(Carbamidomethyl); C18(Nethylmaleimide)	2940.33	0	4.19236e+06	0	0.000100639			High	3.38102	0
	FGQKPIK	1	1	1888325		817.495	0	1.63201e+06	0	0.00481962			High	2.13124	0
	YGLGSKEFTPAMAK	1	1	1888325		1499.76	1.21229e+06	0	0.000151	0.00425522	High	2.7442			1
	FYTIDAIK	1	1	1888325		970.526	9.9334e+07	0	0.000151	0.00279786	High	1.77461	Medium	1.62205	0
	AVFDNLK	1	1	1888325		806.442	3.1264e+06	0	0.000151	0.00265731	High	1.53539			0
	RLYLEQICK	1	1	1888325	C8(Nethylmaleimide)	1290.69	0	1.40821e+07	0.000285	0.0119012			Medium	2.91529	1
	LSNELK	1	1	1888325		703.4	680531	0	0.000914	0.0228044	Medium	1.58992			0
	EFTPAMAK	1	1	1888325		894.441	2.14944e+07	0	0.001032	0.0299598	Medium	1.32809			0
	EFTPAMAK	1	1	1888325	M6(Oxidation)	910.435	0	1.46541e+06	0.001785	0.0374537			Medium	1.15673	0
67463408	elongation factor 1-alpha 1 [Entamoeba histolytica HM-1:IMSS]	57.92	1	3	24	176	1.06229e+08	4.87708e+07	354.716	51.13	22	117	158.43	52.71	19	59	442	48.3911	8.92432
	Sequence	# Proteins	# Protein Groups	Protein Group Accessions	Modifications	MH+ [Da]	A5: Area	B5: Area	q-Value	PEP	A2	XCorr A2	B2	XCorr B2	# Missed Cleavages
	VETGVLRPGTIVQFAPSGVSSECK	1	1	67463408	C23(Carbamidomethyl)	2518.3	6.33392e+07	2.75015e+07	0	1.08832e-08	High	5.34965	High	5.57183	0
	VETGVLRPGTIVQFAPSGVSSECK	1	1	67463408	C23(Nethylmaleimide)	2586.33	9.97654e+06	6.88474e+07	0	7.14662e-09	High	5.23191	High	6.39365	0
	GPTLIGALDSVTPPERPVDKPLRLPLQDVYK	3	2	399412;67463408		3384.9	1.68852e+07	0	0	2.20445e-06	High	5.02946			1
	TIEKFEKESAEMGK	3	2	399412;67463408		1626.81	1.04385e+07	2.95524e+06	0	0.000106966	High	4.19721	High	2.59542	2
	SMEGGEPEYIKNGDSALVK	3	2	399412;67463408		2023.97	1.04905e+07	0	0	1.3094e-07	High	3.90731			1
	SVEMHHTALAQAIPGDNVGFNVR	1	1	67463408	M4(Oxidation)	2479.22	11137402	1.09477e+07	0	8.89893e-09	High	3.79477	High	2.57989	0
	SMEGGEPEYIK	3	2	399412;67463408	M2(Oxidation)	1255.55	1.07318e+07	5.04598e+06	0	1.16105e-05	High	3.69527	High	2.57519	0
	SMEGGEPEYIK	3	2	399412;67463408		1239.56	23746361	5.57919e+06	0	1.89688e-06	High	3.67381	High	3.19043	0
	YYFTIIDAPGHR	3	2	399412;67463408		1452.73	5.78365e+06	2.89086e+06	0	9.68612e-05	High	3.53731	High	2.88281	0
	SVEMHHTALAQAIPGDNVGFNVR	1	1	67463408		2463.23	1.22525e+06	1.0182e+07	0	2.00418e-08	High	3.41411	High	4.01166	0
	EHILLSYTLGVK	3	2	399412;67463408		1372.79	1.25083e+07	7.80594e+06	0	2.34684e-05	High	3.39938	High	2.96218	0
	ISGIGTVPCGR	1	1	67463408	C9(Carbamidomethyl)	1116.58	3.8368e+07	9.49739e+06	0	3.04143e-05	High	3.33442	High	3.38814	0
	STTTGHLIYK	3	2	399412;67463408		1120.6	4.83024e+07	3.04697e+06	0	0.000850881	High	3.2519	High	2.42564	0
	MDAIQYKQER	3	2	399412;67463408		1281.63	1.35154e+07	1.57189e+06	0	0.000280929	High	3.2377	High	2.38247	1
	ISGIGTVPCGR	1	1	67463408	C9(Nethylmaleimide)	1184.61	2.06285e+07	2.59828e+06	0	1.26566e-05	High	3.13463	High	3.17543	0
	YAWVLDNLK	3	2	399412;67463408		1121.6	6.36584e+07	1.97758e+07	0	0.000190902	High	3.01821	High	3.11622	0
	GPTLIGALDSVTPPERPVDKPLR	3	2	399412;67463408		2428.36	1.26672e+08	3.43885e+07	0	2.9525e-07	High	2.95312	High	3.03025	0
	FEKESAEMGK	3	2	399412;67463408		1155.54	1.167e+06	0	0	0.000126965	High	2.93014			1
	LPLQDVYK	3	2	399412;67463408		975.553	7.29303e+07	7.04177e+06	0	0.00104641	High	2.89854	High	2.69485	0
	DMKQTVAVGVVK	3	2	399412;67463408		1274.72	2.37417e+06	0	0	0.001523	High	2.86191			1
	TIEKFEKESAEMGK	3	2	399412;67463408	M12(Oxidation)	1642.8	4.90567e+06	0	0	3.23565e-05	High	2.85946	High	2.29851	2
	SMEGGEPEYIKNGDSALVK	3	2	399412;67463408	M2(Oxidation)	2039.96	4.08734e+06	0	0	0.000399327	High	2.75215			1
	MDAIQYKQER	3	2	399412;67463408	M1(Oxidation)	1297.62	2.47551e+06	926026	0	0.00020978	High	2.58566	High	2.05169	1
	IVPTKPLCVEEFAK	3	2	399412;67463408	C8(Nethylmaleimide)	1698.92	8.06757e+07	4.30765e+07	0	0.000451799	High	2.29452	High	2.40049	0
	IVPTKPLCVEEFAK	3	2	399412;67463408	C8(Carbamidomethyl)	1630.89	1.19084e+08	3.702e+07	0	0.000638508	High	2.28869	High	2.15079	0
	DMKQTVAVGVVK	3	2	399412;67463408	M2(Oxidation)	1290.71	5.26594e+06	1.85958e+06	0	0.000370387	Medium	2.2549	High	2.3271	1
	YAWVLDNLKAER	3	2	399412;67463408		1477.78	3.65018e+06	2.82432e+06	0	1.14362e-05	Medium	1.94535	High	2.15241	1
	CGGIDQR	3	2	399412;67463408	C1(Nethylmaleimide)	873.389	606759	431943	0	0.000898133	Medium	1.8844	High	1.80657	0
	QTVAVGVVK	3	2	399412;67463408		900.552	9.90404e+06	3.24996e+06	0	0.000401663	High	1.80781	Medium	1.57169	0
	QMIVGVNK	3	2	399412;67463408		888.499	5.50349e+06	0	0	8.83653e-05	High	1.39377			0
	YEEIKK	3	2	399412;67463408		809.442	0	712068	0	0.00341672			High	1.69006	1
	FEELLSK	3	2	399412;67463408		865.469	3.59717e+06	0	0.000151	0.00343395	High	2.50824			0
	NQPAVGCEDFTAQVIVMNHPGQIR	3	2	399412;67463408	C7(Nethylmaleimide); M17(Oxidation)	2765.32	0	1.76015e+07	0.000285	0.0122641			Medium	0.894808	0
	NQPAVGCEDFTAQVIVMNHPGQIR	3	2	399412;67463408	C7(Carbamidomethyl); M17(Oxidation)	2697.3	0	2.61374e+06	0.000552	0.0159265			Medium	1.51201	0
399412	RecName: Full=Elongation factor 1-alpha; Short=EF-1-alpha	59.53	2	3	24	143	1.06229e+08	4.03573e+07	253.063	52.56	22	89	131.204	54.19	19	54	430	47.2336	8.60205
	Sequence	# Proteins	# Protein Groups	Protein Group Accessions	Modifications	MH+ [Da]	A5: Area	B5: Area	q-Value	PEP	A2	XCorr A2	B2	XCorr B2	# Missed Cleavages
	VETGILKPGTIVQFAPSGVSSECK	2	1	399412	C23(Nethylmaleimide)	2572.34	7.70981e+06	4.36069e+07	0	1.01152e-10	High	5.84769	High	5.55506	0
	VETGILKPGTIVQFAPSGVSSECK	2	1	399412	C23(Carbamidomethyl)	2504.31	3.26643e+07	3.59606e+06	0	2.54144e-10	High	5.64343	High	4.70397	0
	GPTLIGALDSVTPPERPVDKPLRLPLQDVYK	3	2	399412;67463408		3384.9	1.68852e+07	0	0	2.20445e-06	High	5.02946			1
	TIEKFEKESAEMGK	3	2	399412;67463408		1626.81	1.04385e+07	2.95524e+06	0	0.000106966	High	4.19721	High	2.59542	2
	SMEGGEPEYIKNGDSALVK	3	2	399412;67463408		2023.97	1.04905e+07	0	0	1.3094e-07	High	3.90731			1
	SMEGGEPEYIK	3	2	399412;67463408	M2(Oxidation)	1255.55	1.07318e+07	5.04598e+06	0	1.16105e-05	High	3.69527	High	2.57519	0
	SMEGGEPEYIK	3	2	399412;67463408		1239.56	23746361	5.57919e+06	0	1.89688e-06	High	3.67381	High	3.19043	0
	YYFTIIDAPGHR	3	2	399412;67463408		1452.73	5.78365e+06	2.89086e+06	0	9.68612e-05	High	3.53731	High	2.88281	0
	EHILLSYTLGVK	3	2	399412;67463408		1372.79	1.25083e+07	7.80594e+06	0	2.34684e-05	High	3.39938	High	2.96218	0
	STTTGHLIYK	3	2	399412;67463408		1120.6	4.83024e+07	3.04697e+06	0	0.000850881	High	3.2519	High	2.42564	0
	MDAIQYKQER	3	2	399412;67463408		1281.63	1.35154e+07	1.57189e+06	0	0.000280929	High	3.2377	High	2.38247	1
	YAWVLDNLK	3	2	399412;67463408		1121.6	6.36584e+07	1.97758e+07	0	0.000190902	High	3.01821	High	3.11622	0
	ISGIGTVPVGR	2	1	399412		1055.62	6.91343e+07	1.45399e+07	0	1.60243e-05	High	2.97893	High	3.2451	0
	GPTLIGALDSVTPPERPVDKPLR	3	2	399412;67463408		2428.36	1.26672e+08	3.43885e+07	0	2.9525e-07	High	2.95312	High	3.03025	0
	SIEMHHTALAQAIPGDNVGFNVR	2	1	399412		2477.24	1.58812e+07	3.12502e+06	0	1.53995e-05	High	2.93352	High	2.17994	0
	FEKESAEMGK	3	2	399412;67463408		1155.54	1.167e+06	0	0	0.000126965	High	2.93014			1
	LPLQDVYK	3	2	399412;67463408		975.553	7.29303e+07	7.04177e+06	0	0.00104641	High	2.89854	High	2.69485	0
	DMKQTVAVGVVK	3	2	399412;67463408		1274.72	2.37417e+06	0	0	0.001523	High	2.86191			1
	TIEKFEKESAEMGK	3	2	399412;67463408	M12(Oxidation)	1642.8	4.90567e+06	0	0	3.23565e-05	High	2.85946	High	2.29851	2
	SMEGGEPEYIKNGDSALVK	3	2	399412;67463408	M2(Oxidation)	2039.96	4.08734e+06	0	0	0.000399327	High	2.75215			1
	MDAIQYKQER	3	2	399412;67463408	M1(Oxidation)	1297.62	2.47551e+06	926026	0	0.00020978	High	2.58566	High	2.05169	1
	IVPTKPLCVEEFAK	3	2	399412;67463408	C8(Nethylmaleimide)	1698.92	8.06757e+07	4.30765e+07	0	0.000451799	High	2.29452	High	2.40049	0
	IVPTKPLCVEEFAK	3	2	399412;67463408	C8(Carbamidomethyl)	1630.89	1.19084e+08	3.702e+07	0	0.000638508	High	2.28869	High	2.15079	0
	DMKQTVAVGVVK	3	2	399412;67463408	M2(Oxidation)	1290.71	5.26594e+06	1.85958e+06	0	0.000370387	Medium	2.2549	High	2.3271	1
	YAWVLDNLKAER	3	2	399412;67463408		1477.78	3.65018e+06	2.82432e+06	0	1.14362e-05	Medium	1.94535	High	2.15241	1
	CGGIDQR	3	2	399412;67463408	C1(Nethylmaleimide)	873.389	606759	431943	0	0.000898133	Medium	1.8844	High	1.80657	0
	QTVAVGVVK	3	2	399412;67463408		900.552	9.90404e+06	3.24996e+06	0	0.000401663	High	1.80781	Medium	1.57169	0
	QMIVGVNK	3	2	399412;67463408		888.499	5.50349e+06	0	0	8.83653e-05	High	1.39377			0
	YEEIKK	3	2	399412;67463408		809.442	0	712068	0	0.00341672			High	1.69006	1
	FEELLSK	3	2	399412;67463408		865.469	3.59717e+06	0	0.000151	0.00343395	High	2.50824			0
	NQPAVGCEDFTAQVIVMNHPGQIR	3	2	399412;67463408	C7(Nethylmaleimide); M17(Oxidation)	2765.32	0	1.76015e+07	0.000285	0.0122641			Medium	0.894808	0
	NQPAVGCEDFTAQVIVMNHPGQIR	3	2	399412;67463408	C7(Carbamidomethyl); M17(Oxidation)	2697.3	0	2.61374e+06	0.000552	0.0159265			Medium	1.51201	0
158914	actin protein [Entamoeba histolytica]	65.95	2	25	25	137	1.18017e+08	2.43237e+07	248.128	64.88	23	82	168.403	46.65	17	55	373	41.6997	5.40186
	Sequence	# Proteins	# Protein Groups	Protein Group Accessions	Modifications	MH+ [Da]	A5: Area	B5: Area	q-Value	PEP	A2	XCorr A2	B2	XCorr B2	# Missed Cleavages
	VAPEEHPVLLTEAPMNPK	2	1	158914		1972.03	9.32625e+07	2.54183e+07	0	3.72755e-09	High	5.12315	High	4.51835	0
	LCYVAEDFNEEMQK	2	1	158914	C2(Carbamidomethyl)	1775.77	1.37485e+07	0	0	1.46445e-07	High	4.79344			0
	LCYVAEDFNEEMQK	2	1	158914	C2(Carbamidomethyl); M12(Oxidation)	1791.76	5.50549e+06	0	0	2.01002e-07	High	4.5511			0
	DLYGNIVLSGGTSMYPGINTR	2	1	158914	M14(Oxidation)	2244.1	2.18705e+07	6.16093e+06	0	2.08019e-07	High	4.45705	High	4.64618	0
	SYELPDGQVITVGNER	2	1	158914		1776.88	1.72101e+08	1.14239e+07	0	4.91313e-07	High	4.41506	High	4.12185	0
	DLYGNIVLSGGTSMYPGINTR	2	1	158914		2228.11	2.23836e+07	4.85407e+06	0	9.42546e-08	High	4.28447	High	4.8464	0
	LEKEMIQLAPPTMK	2	1	158914		1628.88	1.63324e+07	0	0	2.97569e-06	High	4.21758			1
	LCYVAEDFNEEMQK	2	1	158914	C2(Nethylmaleimide); M12(Oxidation)	1859.79	5.559e+06	0	0	4.08894e-06	High	4.10233			0
	LEKEMIQLAPPTMK	2	1	158914	M5(Oxidation)	1644.87	1.40229e+07	0	0	7.4791e-06	High	3.92256	High	2.89422	1
	AASSSELEKSYELPDGQVITVGNER	2	1	158914		2679.32	1.3555e+07	5.67465e+06	0	2.08255e-05	High	3.84122	High	3.40771	1
	VAPEEHPVLLTEAPMNPK	2	1	158914	M15(Oxidation)	1988.02	6.25008e+07	0	0	2.30975e-06	High	3.60272			0
	EMIQLAPPTMK	2	1	158914		1258.65	4.18194e+07	0	0	4.38154e-05	High	3.44112			0
	GYAFTTTAER	2	1	158914		1116.53	6.17943e+07	1.28501e+07	0	5.28528e-05	High	3.4315	High	3.25322	0
	LDLAGRDLTDYLMK	2	1	158914		1623.85	1.89477e+07	3.33777e+06	0	0.000416474	High	3.17687	High	2.82126	1
	LCYVAEDFNEEMQK	2	1	158914	C2(Nethylmaleimide)	1843.79	1.7379e+07	2.94419e+06	0	4.27268e-05	High	3.1615	High	4.02926	0
	AGFAGDDAPR	2	1	158914		976.45	1.65742e+07	8.10406e+06	0	1.32363e-05	High	3.12864	High	2.99285	0
	AVFPSIVGRPR	2	1	158914		1198.71	8.86863e+07	3.47028e+07	0	0.000236079	High	3.10227	High	2.94623	0
	LDLAGRDLTDYLMK	2	1	158914	M13(Oxidation)	1639.84	5.10215e+06	5.96619e+06	0	2.88817e-06	High	3.10074	High	3.40311	1
	EMIQLAPPTMK	2	1	158914	M10(Oxidation)	1274.65	1.19185e+07	1.83297e+06	0	0.000203778	High	3.06944	High	2.54853	0
	IKVIAPPERK	2	1	158914		1150.73	2.52445e+06	2.56615e+06	0	1.09119e-05	High	3.04033	High	2.68071	2
	TTGIVMDSGDGVSHTVPIYEGFSLPHAILR	2	1	158914	M6(Oxidation)	3185.6	1.29791e+07	0	0	2.29796e-06	High	2.98083			0
	DAYVGDEAQSK	2	1	158914		1182.53	9.23193e+06	3.75559e+06	0	1.88268e-07	High	2.85315	High	2.16851	0
	DAYVGDEAQSKR	2	1	158914		1338.63	1.94609e+07	6.59026e+06	0	1.36804e-05	High	2.78167	High	2.76537	1
	YPIEHGIVNNWDDMEK	2	1	158914	M14(Oxidation)	1975.89	994801	0	0	0.000345906	High	2.77455			0
	HVSVMAGMGQK	2	1	158914		1144.56	5.01645e+06	0	0	2.0099e-05	High	2.72876			0
	HVSVMAGMGQK	2	1	158914	M8(Oxidation)	1160.56	2.0005e+06	0	0	0.000476852	Medium	2.43162			0
	HVSVMAGMGQK	2	1	158914	M5(Oxidation); M8(Oxidation)	1176.55	1.49292e+06	841526	0	0.000354448	High	2.09568	High	1.7712	0
	AASSSELEK	2	1	158914		921.453	1.45104e+06	0	0	0.00105567	High	1.87053			0
	GYAFTTTAEREIVR	2	1	158914		1613.83	0	593001	0	0.00110223			High	1.77874	1
	EMIQLAPPTMK	2	1	158914	M2(Oxidation); M10(Oxidation)	1290.65	3.16756e+06	0	0.000151	0.00424809	High	3.05904			0
	CDVDIRK	2	1	158914	C1(Nethylmaleimide)	973.478	5.76095e+06	0	0.000151	0.00401695	High	2.63793			1
	DLTDYLMK	2	1	158914		998.487	2.44134e+07	0	0.000151	0.0029136	High	2.08033			0
	LEKEMIQLAPPTMK	2	1	158914	M5(Oxidation); M13(Oxidation)	1660.87	6.1145e+06	0	0.000151	0.00388728	High	1.75337			1
	IKVIAPPER	2	1	158914		1022.64	4.25179e+06	0	0.000274	0.0122453	Medium	2.56504			1
	EEYDESGPAIVHR	2	1	158914		1501.69	1.71476e+06	0	0.000274	0.00817598	High	1.57917			0
	RGILTLK	2	1	158914		800.537	2.07533e+06	0	0.000663	0.0177888	Medium	1.90779			1
	CDVDIRK	2	1	158914	C1(Carbamidomethyl)	905.453	570894	0	0.001152	0.0336117	Medium	2.05417			1
	VIAPPER	2	1	158914		781.458	0	729570	0.001308	0.0290006			Medium	1.26229	0
67467859	hydroxylamine reductase [Entamoeba histolytica HM-1:IMSS]	21.71	1	9	9	10	2.54562e+07	2.23931e+07	27.8349	21.71	9	10		0			539	60.2842	6.65381
	Sequence	# Proteins	# Protein Groups	Protein Group Accessions	Modifications	MH+ [Da]	A5: Area	B5: Area	q-Value	PEP	A2	XCorr A2	B2	XCorr B2	# Missed Cleavages
	IKNIFVVGGCDGAK	1	1	67467859	C10(Carbamidomethyl)	1477.79	2.27529e+06	0	0	1.30227e-06	High	4.06597			1
	IGPSAPAFLTPGVFK	1	1	67467859		1501.85	5.67744e+07	0	0	4.18069e-06	High	3.79183			0
	LLDEANNTLGHPEPTEVLIGHK	1	1	67467859		2397.25	6.82143e+06	0	0	8.65364e-07	High	3.59665			0
	EKLGDIEGIPR	1	1	67467859		1226.68	2.75583e+06	0	0	5.23894e-05	High	3.24409			1
	NIFVVGGCDGAK	1	1	67467859	C8(Carbamidomethyl)	1236.61	2.5851e+06	0	0	0.000103191	High	3.15886			0
	MFCNQCEQTAK	1	1	67467859	C3(Carbamidomethyl); C6(Carbamidomethyl)	1416.57	649114	0	0	1.45272e-05	High	3.07159			0
	VFTTNEVGFNGLVHIGNDKDFTPVIQK	1	1	67467859		2989.55	5.10804e+06	0	0	0.000536872	High	2.52			1
	NYYTELVQK	1	1	67467859		1157.59	1.27727e+07	0	0	0.0003812	High	2.27324			0
	MNALVALK	1	1	67467859		859.51	1.52821e+06	0	0.000151	0.00250328	High	2.11265			0
67481881	acetyl-CoA synthetase [Entamoeba histolytica HM-1:IMSS]	53.58	1	41	41	196	6.10457e+07	2.04585e+07	351.536	53.58	41	115	243.116	30.29	22	81	713	77.4289	6.26514
	Sequence	# Proteins	# Protein Groups	Protein Group Accessions	Modifications	MH+ [Da]	A5: Area	B5: Area	q-Value	PEP	A2	XCorr A2	B2	XCorr B2	# Missed Cleavages
	SSEGAAAAMSHTGSLAGNDAVYDAVFDR	1	1	67481881	M9(Oxidation)	2786.24	3.05823e+07	7.1953e+06	0	5.36939e-10	High	6.66061	High	6.54143	0
	IGQIEEKVDLAVIAIPAK	1	1	67481881		1907.13	1.47898e+07	3.51228e+06	0	5.88968e-12	High	6.05825	High	5.75558	1
	LCIITNAGGPGVISTDR	1	1	67481881	C2(Carbamidomethyl)	1743.91	1.36663e+07	0	0	3.1153e-09	High	5.38433			0
	SLVEHGPYQKPVLASWMGQSEVEAGVK	1	1	67481881	M17(Oxidation)	2942.48	0	0	0	1.53605e-07	High	5.23891			0
	LCIITNAGGPGVISTDR	1	1	67481881	C2(Nethylmaleimide)	1811.94	8.98819e+06	2.45116e+06	0	1.33471e-10	High	5.23796	High	4.28803	0
	SSEGAAAAMSHTGSLAGNDAVYDAVFDR	1	1	67481881		2770.24	9.15303e+06	2.37693e+07	0	4.36463e-09	High	4.79359	High	5.31322	0
	ILEEGKIPNFETPER	1	1	67481881		1771.93	9.63963e+07	2.02595e+07	0	2.85809e-07	High	4.49738	High	4.34914	1
	ESVGYAVMNNMIK	1	1	67481881	M11(Oxidation)	1471.7	9.12539e+06	1.47272e+06	0	7.71968e-07	High	4.17167	Medium	1.92479	0
	AREFAADKPIILLK	1	1	67481881		1584.95	1.32617e+07	6.54207e+06	0	0.000381807	High	4.03664	High	3.64071	1
	EFAADKPIILLK	1	1	67481881		1357.81	4.84674e+07	1.73466e+07	0	4.51348e-06	High	4.02815	High	4.27681	0
	MIGPNCLGIINPR	1	1	67481881	M1(Oxidation); C6(Carbamidomethyl)	1470.76	20952065	0	0	2.09196e-06	High	3.9944			0
	KLIADVVADGR	1	1	67481881		1156.67	1.49252e+07	678100	0	3.25166e-06	High	3.80682	High	4.05088	1
	YLDVQVDYEGAK	1	1	67481881		1399.68	2.89387e+06	0	0	1.15251e-06	High	3.74709			0
	SVAVIGASDR	1	1	67481881		974.529	3.08897e+06	1.11157e+06	0	1.52536e-05	High	3.73798	High	2.99533	0
	MIGPNCLGIINPR	1	1	67481881	C6(Carbamidomethyl)	1454.76	2.72807e+07	1.70496e+06	0	1.07007e-06	High	3.67331	High	3.46175	0
	ESVGYAVMNNMIK	1	1	67481881		1455.7	3.10651e+07	5.60423e+06	0	1.85737e-06	High	3.62774	High	3.63295	0
	IVLDKNMIGKEVPK	1	1	67481881		1583.92	2.1671e+06	0	0	0.00131484	High	3.57335			2
	VTSILMYIESIKDAK	1	1	67481881	M6(Oxidation)	1726.94	3.44457e+06	0	0	0.00035007	High	3.50359			1
	ASTEDEAVAEAMK	1	1	67481881	M12(Oxidation)	1367.6	5.35286e+06	2.75624e+06	0	7.56388e-06	High	3.50229	High	3.10525	0
	SVAVIGASDRK	1	1	67481881		1102.62	1.43118e+07	3.60247e+06	0	1.00023e-05	High	3.4454	High	3.03872	1
	MIGPNCLGIINPR	1	1	67481881	C6(Nethylmaleimide)	1522.79	7.63484e+06	0	0	0.00205173	High	3.3501			0
	ESVGYAVMNNMIK	1	1	67481881	M8(Oxidation); M11(Oxidation)	1487.69	7.5749e+06	2.71371e+06	0	5.88768e-06	High	3.24648	High	3.08866	0
	AVTAFGYIMR	1	1	67481881		1128.59	2.34806e+07	3.58248e+06	0	1.60206e-05	High	3.22597	High	3.12195	0
	MIGPNCLGIINPR	1	1	67481881	M1(Oxidation); C6(Nethylmaleimide)	1538.79	4.88665e+06	2.21015e+06	0	0.00292397	Medium	3.18759	High	3.22475	0
	VKLTTEEEIRK	1	1	67481881		1345.77	6.00563e+06	1.45345e+06	0	2.87658e-05	Medium	3.15418	High	2.50271	2
	GMPACDVEGLKK	1	1	67481881	C5(Carbamidomethyl)	1304.64	3.90071e+06	0	0	7.72855e-05	High	3.1009			1
	DTNIALPPIGLQEADR	1	1	67481881		1722.91	1.41466e+07	0	0	0.000328668	High	3.1003			0
	ILSPDIMHKTDVGGVK	1	1	67481881		1709.93	2.16119e+06	0	0	0.000276608	High	3.06911			1
	ASTEDEAVAEAMK	1	1	67481881		1351.61	3.66225e+07	9.02537e+06	0	1.01731e-05	High	3.06744	High	3.22638	0
	VDLAVIAIPAK	1	1	67481881		1109.69	1.27489e+07	379670	0	4.51732e-06	High	3.01688	High	2.54863	0
	LIADVVADGR	1	1	67481881		1028.57	3.10596e+07	5.86808e+06	0	4.41706e-05	High	2.99924	High	3.13602	0
	GGYKGNLYPVGR	1	1	67481881		1280.68	3.95941e+06	0	0	0.000815848	High	2.91123			1
	AVTAFGYIMR	1	1	67481881	M9(Oxidation)	1144.58	11425414	0	0	1.68659e-05	High	2.82673			0
	FVPGVCIECGEAGVK	1	1	67481881	C6(Carbamidomethyl); C9(Nethylmaleimide)	1689.8	1.26634e+07	0	0	0.0014966	High	2.56183	Medium	1.18433	0
	KPELFGK	1	1	67481881		818.479	5.04202e+06	0	0	0.000164534	High	2.50467			0
	FVPGVCIECGEAGVK	1	1	67481881	C6(Nethylmaleimide); C9(Nethylmaleimide)	1757.83	3.82732e+07	0	0	0.000309036	High	2.45227	Medium	1.6775	0
	KESVGYAVMNNMIK	1	1	67481881	M12(Oxidation)	1599.79	1.41419e+06	0	0	6.3844e-05	High	2.42179			1
	LVSVHGHLAK	1	1	67481881		1060.63	4.07064e+06	4090247	0	0.00167663	Medium	2.37468	High	2.55277	0
	TTFTEYEGK	1	1	67481881		1075.5	1.19183e+07	3.72444e+06	0	0.00143904	High	2.2681	High	1.80353	0
	IPNFETPER	1	1	67481881		1102.55	6.21743e+06	870667	0	0.00443017	High	2.24199	High	1.98497	0
	ILSPDIMHK	1	1	67481881		1053.58	2.03568e+06	0	0	0.000212512	High	2.05526			0
	FVPGVCIECGEAGVK	1	1	67481881	C6(Carbamidomethyl); C9(Carbamidomethyl)	1621.78	4.6702e+06	0	0	1.30691e-05	High	2.00581			0
	GMPACDVEGLKK	1	1	67481881	M2(Oxidation); C5(Nethylmaleimide)	1388.66	2.8802e+06	0	0	0.00117494	High	1.96284			1
	IHGVLLEK	1	1	67481881		908.558	1.11182e+07	1.30383e+06	0	0.000346452	High	1.94562	High	2.21174	0
	YLDVQVDYEGAKK	1	1	67481881		1527.77	2.22655e+06	0	0.000151	0.00267173	High	3.09994			1
	ILVQFSK	1	1	67481881		834.51	1.42462e+07	0	0.000151	0.00363489	High	2.0585			0
	LTTEEEIR	1	1	67481881		990.511	698509	0	0.000151	0.00365392	High	2.04613			0
	GMPACDVEGLKK	1	1	67481881	C5(Nethylmaleimide)	1372.66	1.13556e+07	0	0.000151	0.00469507	High	1.93645			1
	DIMTSVK	1	1	67481881		793.414	1.20542e+06	0	0.000151	0.00476435	High	1.84197			0
	AYRDIMTSVK	1	1	67481881		1183.62	1.11908e+06	0	0.000274	0.00512618	High	3.35603			1
	ILSPDIMHK	1	1	67481881	M7(Oxidation)	1069.57	581318	0	0.000274	0.00618751	High	2.06323			0
	GNLYPVGR	1	1	67481881		875.475	1.21969e+07	0	0.000274	0.0122344	Medium	1.85131			0
	LTTEEEIRK	1	1	67481881		1118.61	5.46311e+06	2.13724e+06	0.000541	0.0166744	Medium	2.21357	Medium	2.38512	1
	YGIPIKGMAK	1	1	67481881	M8(Oxidation)	1093.61	5.02415e+06	0	0.001616	0.0436938	Medium	1.72689			1
	IGTPVVMK	1	1	67481881		844.498	6.60935e+06	0	0.001616	0.0461956	Medium	1.47258			0
67473032	alcohol dehydrogenase 2 [Entamoeba histolytica HM-1:IMSS]	54.71	2	43	45	200	4.88263e+07	1.97164e+07	433.855	54.71	45	135	207.308	37.01	26	65	870	95.5114	7.25439
	Sequence	# Proteins	# Protein Groups	Protein Group Accessions	Modifications	MH+ [Da]	A5: Area	B5: Area	q-Value	PEP	A2	XCorr A2	B2	XCorr B2	# Missed Cleavages
	ASVAALDQHCALAAAAVEETGR	2	1	67473032	C10(Carbamidomethyl)	2211.09	1.04632e+07	500328	0	2.4573e-11	High	6.80141	High	5.42901	0
	GLAVMNTFGPDNIIAIGGGSAMDAAK	2	1	67473032		2491.24	2.23057e+07	1.51416e+07	0	1.34633e-08	High	5.61317	High	6.02266	0
	AAYSSGKPALGVGAGNVPTYIEK	2	1	67473032		2250.18	7.21125e+07	1.8941e+06	0	3.95251e-07	High	5.52735	High	4.49132	0
	GLAVMNTFGPDNIIAIGGGSAMDAAK	2	1	67473032	M5(Oxidation); M22(Oxidation)	2523.23	2.90582e+07	7.70404e+06	0	2.39459e-09	High	5.07274	High	4.75496	0
	AENTQDGIDKAEAMVEFNGR	1	1	67473032	M14(Oxidation)	2211	5.39976e+06	0	0	3.05315e-08	High	5.03081			1
	GLAVMNTFGPDNIIAIGGGSAMDAAK	2	1	67473032	M22(Oxidation)	2507.23	2.02454e+07	1.86786e+07	0	1.2912e-07	High	4.9503	High	5.68087	0
	TRNPIVFSFHPSALK	2	1	67473032		1713.95	1.18662e+07	2.50291e+06	0	2.64449e-07	High	4.82509	High	4.60233	1
	LMNHPGVATILATGGNAMVK	2	1	67473032	M18(Oxidation)	2011.05	1.03911e+07	0	0	4.24979e-09	High	4.57256			0
	LMNHPGVATILATGGNAMVK	2	1	67473032		1995.06	0	9.87322e+06	0	3.4555e-08	High	4.52792	High	5.49958	0
	NPIVFSFHPSALK	2	1	67473032		1456.8	1.83177e+07	9.31458e+06	0	8.10839e-07	High	4.3246	High	4.70293	0
	DAAIAAGAPENCIQWIEFGGIEASNK	1	1	67473032	C12(Nethylmaleimide)	2800.33	1.10119e+07	0	0	1.26656e-06	High	4.30886			0
	AENTQDGIDKAEAMVEFNGR	1	1	67473032		2195.01	1.01089e+07	0	0	5.62554e-08	High	4.30331			1
	VPEMALLAFEDQCSPANPR	1	1	67473032	C13(Carbamidomethyl)	2145.02	1.0707e+07	0	0	8.30328e-07	High	4.21643			0
	KYPLADYSLTPSVAIVDPMFTMSLPK	1	1	67473032	M19(Oxidation); M22(Oxidation)	2916.49	1.36556e+07	0	0	1.69468e-05	High	4.21397			1
	FMFGVNAYSADVNNAR	2	1	67473032	M2(Oxidation)	1791.82	8806224	0	0	1.61104e-08	High	4.18878			0
	VPEMALLAFEDQCSPANPR	1	1	67473032	M4(Oxidation); C13(Carbamidomethyl)	2161.01	1.18645e+07	0	0	5.91353e-08	High	4.17667			0
	AQVALKEYLKPEYTQEK	1	1	67473032		2038.09	1.98888e+06	0	0	1.21452e-05	High	4.15687			1
	TLGAYFINEEEK	1	1	67473032		1413.69	1.3167e+07	0	0	2.93524e-06	High	3.96421			0
	CVAVLLPHVIR	2	1	67473032	C1(Nethylmaleimide)	1344.79	2.69947e+07	1.47621e+07	0	3.85694e-06	High	3.74393	High	3.93253	0
	FMFGVNAYSADVNNAR	2	1	67473032		1775.82	1.67803e+07	1.31792e+06	0	1.2348e-06	High	3.74358	High	3.86894	0
	VGAAFHLPHGR	2	1	67473032		1161.63	5.31079e+06	4.08266e+06	0	2.00813e-05	High	3.72335	High	3.51643	0
	VPEMALLAFEDQCSPANPR	1	1	67473032	M4(Oxidation); C13(Nethylmaleimide)	2229.04	4.10012e+06	0	0	9.7598e-05	High	3.7138			0
	TLGAYFINEEEKAK	1	1	67473032		1612.83	1.22772e+07	0	0	2.22691e-05	High	3.70808			1
	EAVKLVFENLLK	1	1	67473032		1402.83	6.13389e+06	0	0	3.21205e-06	High	3.70198			1
	YMELAQMVGLK	2	1	67473032		1282.66	8.08294e+06	4.05413e+06	0	1.13022e-05	High	3.6401	High	2.91818	0
	YMELAQMVGLK	2	1	67473032	M7(Oxidation)	1298.65	6.91036e+06	462804	0	1.07025e-05	High	3.61482	High	2.33256	0
	QANIDEAAWMSK	2	1	67473032		1363.63	1.17713e+07	0	0	9.64336e-05	High	3.49231			0
	CNTPAEGVEAFAK	2	1	67473032	C1(Carbamidomethyl)	1393.64	6.6343e+06	0	0	1.70729e-05	High	3.33777			0
	EKLSPVLAILK	2	1	67473032		1210.78	3.73726e+07	1.82008e+07	0	3.12076e-05	High	3.33485	High	2.21963	1
	YLAELKELSK	2	1	67473032		1193.68	3.0758e+07	1.25932e+07	0	0.000417657	Medium	3.24869	High	2.85556	1
	SYNGDLEAREK	1	1	67473032		1281.61	792828	0	0	9.40963e-05	High	3.0732			1
	IFFEPHSIR	2	1	67473032		1145.61	23047676	7.95372e+06	0	0.00013427	High	2.87414	High	2.90695	0
	CNTPAEGVEAFAK	2	1	67473032	C1(Nethylmaleimide)	1461.67	2.93301e+07	8.2704e+06	0	5.14363e-07	High	2.80813	High	2.75795	0
	QANIDEAAWMSK	2	1	67473032	M10(Oxidation)	1379.63	4.59258e+06	1.37843e+06	0	3.3515e-06	High	2.65907	High	2.50522	0
	ATETITGFK	2	1	67473032		967.511	8.39475e+06	2.2094e+06	0	0.000114369	High	2.64236	High	2.05253	0
	EVGPNEPLTR	2	1	67473032		1111.58	2.15474e+07	7.14831e+06	0	0.000500726	High	2.58236	High	2.67741	0
	LICIPTTSGTGSEVTPFAVISDHETGK	2	1	67473032	C3(Nethylmaleimide)	2885.43	1.92551e+07	8.25535e+06	0	1.94305e-06	High	2.56476	High	3.02987	0
	VMDVLKR	1	1	67473032		860.503	1.05704e+06	0	0	0.00207038	High	2.41608			1
	SYNGDLEAR	2	1	67473032		1024.47	4.27927e+06	2.69547e+06	0	0.000160916	High	2.30454	High	2.67887	0
	IFIVSDR	2	2	67473032;183234048		849.484	1.69174e+07	0	0	0.00153207	High	2.30035			0
	LICIPTTSGTGSEVTPFAVISDHETGK	2	1	67473032	C3(Carbamidomethyl)	2817.41	0	0	0	0.000607746	High	2.24572			0
	LSPVLAILK	2	1	67473032		953.641	3.52691e+07	1.11854e+07	0	0.000203665	High	1.91096	High	1.10574	0
	LGYVDR	2	1	67473032		722.385	874828	515715	0	0.000696349	High	1.75601	High	1.79342	0
	TLGAYFINEEEKAKLEK	2	1	67473032		1983.05	1.97644e+07	3.32934e+06	0	1.39627e-06	High	1.52334	Medium	1.67659	2
	ASVAALDQHCALAAAAVEETGR	2	1	67473032	C10(Nethylmaleimide)	2279.12	0	5.52805e+06	0	5.14469e-05			High	4.32487	0
	LMNHPGVATILATGGNAMVK	2	1	67473032	M2(Oxidation); M18(Oxidation)	2027.03	0	5.11526e+06	0	0.00456756			High	2.89751	0
	AFKFPTMGK	2	1	67473032		1026.55	0	2.27839e+06	0	0.000663516			High	2.22659	1
	QAANDVVMSK	2	1	67473032	M8(Oxidation)	1078.52	0	1.00447e+06	0	0.00333445			High	1.73141	0
	NNLQWFR	2	1	67473032		977.497	2.00971e+07	0	0.000151	0.003779	High	2.50549	Medium	2.27157	0
	GIFEDKATK	1	1	67473032		1008.54	4.41323e+06	0	0.000151	0.00241163	High	2.45863			1
	EYLKPEYTQEKIDYIVK	1	1	67473032		2159.13	2.20691e+06	0	0.000151	0.00320971	High	2.35151			1
	ACEELMK	1	1	67473032	C2(Nethylmaleimide)	948.418	823855	0	0.000151	0.00447102	High	2.15563			0
	AFKFPTMGK	2	1	67473032	M7(Oxidation)	1042.54	4.01347e+06	0	0.000274	0.0100164	Medium	2.36854			1
	IFIVSDRMMYK	1	1	67473032	M8(Oxidation); M9(Oxidation)	1434.72	1.78076e+06	0	0.000274	0.00678699	High	2.17748			1
	LVFENLLK	2	1	67473032		975.589	3.69937e+07	2.22696e+07	0.000285	0.0129759	Medium	2.16073	Medium	2.03173	0
	QAANDVVMSK	2	1	67473032		1062.53	3.91476e+06	1.73506e+06	0.000541	0.0166562	Medium	1.69111	Medium	1.6586	0
	EYLKPEYTQEK	1	1	67473032		1427.71	4.51468e+06	0	0.000663	0.0220926	Medium	2.41979			0
	IDYIVK	1	1	67473032		750.442	676165	0	0.001267	0.0354783	Medium	1.9485			0
	YLAELK	2	2	67473032;183234048		736.425	1.61432e+06	0	0.001381	0.0408509	Medium	1.627			0
	LGYVDRVMDVLK	1	1	67473032	M8(Oxidation)	1423.76	6.40836e+06	0	0.001616	0.0465496	Medium	2.68181			1
67479581	alcohol dehydrogenase 3 [Entamoeba histolytica HM-1:IMSS]	50	2	20	20	68	3.80467e+07	1.55263e+07	159.25	50	20	50	56.9306	34.38	11	18	384	42.4915	6.97607
	Sequence	# Proteins	# Protein Groups	Protein Group Accessions	Modifications	MH+ [Da]	A5: Area	B5: Area	q-Value	PEP	A2	XCorr A2	B2	XCorr B2	# Missed Cleavages
	HIKPIVEFGGIEPNPSHETCIK	2	1	67479581	C20(Nethylmaleimide)	2570.31	9.80347e+06	3.84281e+06	0	6.43148e-14	High	6.21474	High	4.73815	0
	KLIQMGEQVFGIK	2	1	67479581		1490.84	1.39405e+07	2.93959e+06	0	8.71912e-10	High	5.40617	High	4.50296	1
	INFLVAVGGGSIIDATK	2	1	67479581		1674.95	5.08475e+06	0	0	5.9279e-08	High	5.03636			0
	GSLDEIEKQHLIPEDAR	2	1	67479581		1950	3.77733e+07	2.25136e+07	0	6.02259e-09	High	4.69398	High	4.07881	1
	KLIQMGEQVFGIK	2	1	67479581	M5(Oxidation)	1506.84	3.03411e+06	1.02534e+07	0	2.36145e-07	High	4.15144	High	4.6252	1
	HIKPIVEFGGIEPNPSHETCIK	2	1	67479581	C20(Carbamidomethyl)	2502.29	6.18397e+06	0	0	1.9705e-07	High	3.99068			0
	LIQMGEQVFGIK	2	1	67479581		1362.75	2.90698e+07	5.84075e+06	0	0.000157242	High	3.91655	High	3.94013	0
	KFEGNPAGAHKDIDYK	2	1	67479581		1789.89	6.79818e+06	3.80497e+06	0	2.15613e-07	High	3.90788	Medium	2.4582	2
	NSTPEAAIEATEKWFK	2	1	67479581		1821.91	2.05145e+07	0	0	2.14361e-05	High	3.82403			1
	NSTPEAAIEATEK	2	1	67479581		1360.66	4.25363e+07	1.3812e+07	0	4.84902e-05	High	3.6153	High	3.33275	0
	IGVVLTIPATGSETNCWGVISR	2	1	67479581	C16(Nethylmaleimide)	2398.25	1.23651e+07	0	0	2.9636e-07	High	3.59235			0
	IGVVLTIPATGSETNCWGVISR	2	1	67479581	C16(Carbamidomethyl)	2330.23	4.7519e+06	6.66331e+06	0	2.03806e-07	High	3.45133	High	2.86181	0
	TLENHQDYQAR	2	1	67479581		1374.64	9.33375e+06	2.49743e+06	0	1.91293e-06	High	3.41672	High	3.40526	0
	KNGVYEEVLK	2	1	67479581		1178.64	2.71806e+06	0	0	0.000162691	High	3.23503			1
	IMMTYGGGSIK	2	1	67479581		1157.57	1.00446e+07	0	0	5.80649e-06	High	3.22788			0
	IMMTYGGGSIKK	2	1	67479581	M2(Oxidation)	1301.66	605896	0	0	8.29843e-06	High	3.07962			1
	GCLQILNDIY	2	1	67479581	C2(Carbamidomethyl)	1208.6	8.30758e+06	0	0	0.000141406	High	3.06099			0
	GKEEFETIAR	2	1	67479581		1179.6	3.38305e+07	2.12286e+06	0	0.00198784	High	2.91965	High	2.54354	1
	IMMTYGGGSIK	2	1	67479581	M2(Oxidation); M3(Oxidation)	1189.56	869093	0	0	0.000832289	High	2.39278			0
	IMMTYGGGSIK	2	1	67479581	M2(Oxidation)	1173.57	1.97037e+06	0	0	0.000568352	High	2.2699			0
	NGVYEEVLK	2	1	67479581		1050.55	1.49443e+07	0	0	0.00113061	High	2.24161			0
	FKVNPAQAK	2	1	67479581		1002.57	1.00984e+07	0	0	0.0021572	High	2.22836			1
	GSLDEIEK	2	1	67479581		890.448	1.7077e+06	635436	0	0.00246113	High	2.09517	High	2.45463	0
	TIIGVSHK	2	1	67479581		854.511	3.62488e+06	800878	0	0.00351203	High	1.75211	High	2.15152	0
	IMMTYGGGSIKK	2	1	67479581		1285.67	1.38051e+07	0	0.000274	0.00623323	High	2.6224			1
	KFEGNPAGAHK	2	1	67479581		1155.59	1.22584e+06	0	0.000274	0.0122057	Medium	2.27549			1
52421800	protein disulfide isomerase [Entamoeba histolytica]	44.51	2	17	17	49	3.66751e+07	1.47055e+07	110.948	44.51	17	33	50.3343	25.52	7	16	337	38.0264	7.34229
	Sequence	# Proteins	# Protein Groups	Protein Group Accessions	Modifications	MH+ [Da]	A5: Area	B5: Area	q-Value	PEP	A2	XCorr A2	B2	XCorr B2	# Missed Cleavages
	APSNVVSVTTATFDSIVMDPTK	2	1	52421800		2280.15	2.02077e+07	6.224e+06	0	3.3589e-09	High	6.25075	High	6.16194	0
	APSNVVSVTTATFDSIVMDPTK	2	1	52421800	M18(Oxidation)	2296.14	1.34663e+07	1.38372e+07	0	1.90119e-08	High	5.03152	High	5.92139	0
	APSNVVSVTTATFDSIVMDPTKNVFVK	2	1	52421800	M18(Oxidation)	2883.49	1.09634e+07	0	0	4.6464e-06	High	4.82454			1
	APSNVVSVTTATFDSIVMDPTKNVFVK	2	1	52421800		2867.5	7.55749e+06	0	0	4.79724e-08	High	4.78128			1
	GFANKENKDEIIK	2	1	52421800		1505.8	4.13506e+06	0	0	4.23963e-05	High	4.53654			2
	TVEDLSHFIQEK	2	1	52421800		1445.73	5.70399e+07	2.32707e+07	0	6.74882e-05	High	4.04603	High	4.08522	0
	AEAIEGGAYYVK	2	1	52421800		1270.63	3.35987e+06	967383	0	0.000427611	High	3.86213	High	3.2433	0
	KAEAIEGGAYYVK	2	1	52421800		1398.73	1.19585e+07	0	0	1.81508e-05	High	3.56654			1
	KGTTEPIEYEGGR	2	1	52421800		1436.71	8.0092e+06	0	0	0.000525787	High	3.44197			1
	FGISGFPTLK	2	1	52421800		1066.6	3.26491e+07	7.00873e+06	0	1.85512e-05	High	3.42109	High	3.26352	0
	GENKKPIAYEGGR	2	1	52421800		1418.74	3.57785e+06	0	0	1.15776e-06	High	3.0433			1
	GTTEPIEYEGGR	2	1	52421800		1308.61	7.5801e+06	2.49424e+06	0	5.62022e-05	High	2.81775	High	2.03887	0
	IAELDDLAK	2	1	52421800		987.537	2.03362e+07	3.12849e+06	0	6.78435e-06	High	2.78809	High	2.82433	0
	KPIAYEGGR	2	1	52421800		990.538	1.00647e+06	0	0	0.000550561	High	2.63437			0
	GADYVEKEK	2	1	52421800		1038.51	2.53012e+06	1.22373e+06	0	0.000467245	High	2.34694	High	2.12213	1
	NLNVLEVF	2	1	52421800		947.519	548864	0	0.000274	0.0090862	High	2.11935			0
	KIDDFTR	2	1	52421800		894.47	2.58523e+06	0	0.000409	0.0161525	Medium	2.16785			1
	ILENPSMK	2	1	52421800		931.495	1.96794e+06	0	0.000541	0.0166876	Medium	2.31578			0
	KLAPEYIK	2	1	52421800		961.574	1.85107e+06	0	0.000914	0.0249944	Medium	2.36612			1
67466006	enolase [Entamoeba histolytica HM-1:IMSS]	43.12	1	15	15	57	7.7569e+07	1.34748e+07	145.639	43.12	15	42	52.1917	23.17	7	15	436	47.2967	6.21436
	Sequence	# Proteins	# Protein Groups	Protein Group Accessions	Modifications	MH+ [Da]	A5: Area	B5: Area	q-Value	PEP	A2	XCorr A2	B2	XCorr B2	# Missed Cleavages
	AKYGQDATNVGDEGGFAPNVSGAR	1	1	67466006		2381.12	4.19938e+06	0	0	2.11925e-09	High	5.52556			1
	AVENVNTIIGPALLGK	1	1	67466006		1608.94	1.0803e+08	1.58428e+07	0	5.16794e-09	High	4.97857	High	4.7102	0
	YGQDATNVGDEGGFAPNVSGAR	1	1	67466006		2181.99	4.09412e+07	6.0061e+06	0	1.83489e-10	High	4.48883	High	4.24223	0
	IEEELGNIPYAGK	1	1	67466006		1432.74	4.56518e+07	4.69537e+06	0	3.27078e-08	High	4.30522	High	3.61006	0
	NVLNQAELDEMMIK	1	1	67466006		1647.81	1.18199e+07	937548	0	1.89448e-06	High	4.27566	High	3.07748	0
	SCVPSGASTGVHEAVELR	1	1	67466006	C2(Carbamidomethyl)	1855.9	2.9342e+06	0	0	7.95945e-11	High	4.16994			0
	GNPTIEVEITTGK	1	1	67466006		1358.72	7.88353e+06	0	0	1.98788e-06	High	3.79627			0
	DVDGLIAEYVDYGK	1	1	67466006		1556.75	1.31258e+07	2.51328e+06	0	3.08012e-06	High	3.75321	High	3.90159	0
	VNQIGTLTETFK	1	1	67466006		1350.73	5.69053e+07	0	0	6.85417e-06	High	3.70145			0
	EALDLLVEAIAK	1	1	67466006		1284.74	6.77719e+07	1.85755e+07	0	3.50464e-05	High	3.54573	High	3.47052	0
	NVLNQAELDEMMIK	1	1	67466006	M11(Oxidation)	1663.81	6.60773e+06	0	0	0.000147781	High	3.4352			0
	LGANAILGCSMSICR	1	1	67466006	C9(Carbamidomethyl); M11(Oxidation); C14(Nethylmaleimide)	1706.81	4.13728e+06	0	0	3.48944e-06	High	3.3623			0
	LGANAILGCSMSICR	1	1	67466006	C9(Carbamidomethyl); M11(Oxidation); C14(Carbamidomethyl)	1638.78	2.85703e+06	0	0	4.59775e-06	High	3.24976			0
	MAAETYQCLK	1	1	67466006	M1(Oxidation); C8(Carbamidomethyl)	1230.55	882909	0	0	1.41481e-05	High	3.18529			0
	LGANAILGCSMSICR	1	1	67466006	C9(Carbamidomethyl); C14(Nethylmaleimide)	1690.81	1.54716e+06	0	0	0.00125946	High	2.95905			0
	GWGVMASHR	1	1	67466006		1000.48	2.27574e+06	0	0	4.97362e-05	High	2.8131			0
	YLAELTGHK	1	1	67466006		1031.55	6.93369e+06	0	0	0.000987255	High	2.50564			0
	MAAETYQCLK	1	1	67466006	C8(Carbamidomethyl)	1214.56	3.25221e+06	536949	0	2.41942e-05	High	2.48937	High	2.83618	0
	GWGVMASHR	1	1	67466006	M5(Oxidation)	1016.47	975779	0	0	4.20846e-05	High	2.31079			0
	NACNSVLIK	1	1	67466006	C3(Carbamidomethyl)	1018.54	1.28693e+06	0	0	0.00162311	High	2.24799			0
67480315	purine nucleoside phosphorylase [Entamoeba histolytica HM-1:IMSS]	29.41	1	6	6	21	1.57712e+07	1.23216e+07	56.1374	28.57	5	15	19.3182	29.41	5	6	238	26.2519	6.88818
	Sequence	# Proteins	# Protein Groups	Protein Group Accessions	Modifications	MH+ [Da]	A5: Area	B5: Area	q-Value	PEP	A2	XCorr A2	B2	XCorr B2	# Missed Cleavages
	LLADTYLTDVVQYNSVR	1	1	67480315		1970.03	1.61368e+07	2.47043e+07	0	7.54976e-09	High	5.06388	High	4.32266	0
	YGEIAETVLMAGDPLR	1	1	67480315		1734.88	2.34644e+07	0	0	1.26338e-05	High	3.62332			0
	YGEIAETVLMAGDPLR	1	1	67480315	M10(Oxidation)	1750.87	0	1.13543e+07	0	1.60357e-06	High	3.43003	High	4.05395	0
	FTQMMEVALSLAK	1	1	67480315	M5(Oxidation)	1484.75	1.16268e+06	0	0	0.00015203	High	3.41754			0
	IGSAGAFDESLK	1	1	67480315		1194.6	7.71253e+06	906261	0	6.4319e-05	High	2.90588	High	2.15172	0
	GAVGYTGYYK	1	1	67480315		1078.52	3.23537e+06	721530	0	0.00141707	High	2.41988	High	2.3234	0
	TKFTQMMEVALSLAK	1	1	67480315	M6(Oxidation); M7(Oxidation)	1729.89	0	0	0.000552	0.0143185			Medium	2.21327	1
67482854	thioredoxin [Entamoeba histolytica HM-1:IMSS]	30.1	1	2	2	7	2.45007e+07	8.62395e+06	24.7803	30.1	2	7		0			103	11.6249	5.45264
	Sequence	# Proteins	# Protein Groups	Protein Group Accessions	Modifications	MH+ [Da]	A5: Area	B5: Area	q-Value	PEP	A2	XCorr A2	B2	XCorr B2	# Missed Cleavages
	SISPYFEELAGQYNNIK	1	1	67482854		1972.97	4.11388e+07	0	0	2.56666e-08	High	4.13222			0
	VDVDQAEEICVNYK	1	1	67482854	C10(Nethylmaleimide)	1749.81	7.86261e+06	0	0	7.94131e-07	High	3.78221			0
67468848	alcohol dehydrogenase [Entamoeba histolytica HM-1:IMSS]	34.99	1	13	15	44	2.00045e+07	8.38778e+06	97.3784	34.99	15	32	42.1627	25.33	7	12	383	42.1162	7.04932
	Sequence	# Proteins	# Protein Groups	Protein Group Accessions	Modifications	MH+ [Da]	A5: Area	B5: Area	q-Value	PEP	A2	XCorr A2	B2	XCorr B2	# Missed Cleavages
	VFGIENATAEDGINCTIK	1	1	67468848	C15(Nethylmaleimide)	2019.98	2.46866e+07	6.41637e+06	0	7.1855e-08	High	4.7381	High	4.36037	0
	YNFDHSHVEEIASK	1	1	67468848		1675.78	7.23222e+06	4.41308e+06	0	1.6073e-07	High	4.6002	High	3.47581	0
	ENNIDFLLAVGGGSVIDGTK	1	1	67468848		2019.04	4.17089e+06	1.43339e+07	0	1.24613e-11	High	4.44376	High	7.09331	0
	VFGIENATAEDGINCTIK	1	1	67468848	C15(Carbamidomethyl)	1951.95	1.77298e+07	0	0	7.89286e-08	High	4.19683			0
	TIGAHHDISYEEVK	1	1	67468848		1598.78	5.76063e+06	1.8968e+06	0	3.49247e-06	High	3.65833	High	2.18838	0
	FFESVGGITR	1	1	67468848		1112.58	2.80946e+07	730907	0	1.2295e-05	High	3.29658	High	2.68771	0
	IAKENNIDFLLAVGGGSVIDGTK	1	1	67468848		2331.26	6.18202e+06	0	0	0.000123649	High	3.02568			1
	VMMLYGGGSIK	2	2	67465824;67468848		1155.59	4.41683e+06	0	0	2.45929e-06	High	2.93426			0
	TIEEPTNYKYR	1	1	67468848		1413.7	4.05422e+06	0	0	0.000492781	High	2.53816			1
	KLAQLAER	1	1	67468848		928.56	2.14052e+06	0	0	0.00058035	High	2.1657			1
	LAQLAER	1	1	67468848		800.464	490569	0	0	0.00129477	High	2.06368			0
	VMMLYGGGSIKK	2	2	67468848;67465824		1283.69	5.7732e+06	744906	0	0.00226627	Medium	1.61996	High	1.34244	1
	VMMLYGGGSIK	2	2	67468848;67465824	M3(Oxidation)	1171.59	973084	0	0.000151	0.00286376	High	2.76678			0
	TIEEPTNYK	1	1	67468848		1094.54	4.13453e+06	1.85515e+06	0.000274	0.00986839	High	2.28245	Medium	2.13698	0
	FCEGILK	1	1	67468848	C2(Nethylmaleimide)	934.472	1.90809e+06	0	0.000274	0.00822039	High	2.01796			0
	VMMLYGGGSIKK	2	2	67468848;67465824	M2(Oxidation)	1299.68	2.42149e+06	0	0.000409	0.015798	Medium	2.07755			1
	VITTAGPK	1	1	67468848		786.473	511619	0	0.000663	0.0178324	Medium	1.3934			0
	GACSEIEKK	1	1	67468848	C3(Nethylmaleimide)	1089.53	393928	0	0.001152	0.0316101	Medium	1.9317			1
67480365	40S ribosomal protein S16 [Entamoeba histolytica HM-1:IMSS]	42.68	3	7	7	18	1.85789e+07	8.04044e+06	39.2363	42.68	7	14	14.006	30.57	4	4	157	17.3726	10.0229
	Sequence	# Proteins	# Protein Groups	Protein Group Accessions	Modifications	MH+ [Da]	A5: Area	B5: Area	q-Value	PEP	A2	XCorr A2	B2	XCorr B2	# Missed Cleavages
	VTGGGQVAQAYAIR	3	1	67480365		1390.75	1.3463e+07	2.92276e+06	0	3.67679e-07	High	4.16262	High	4.37302	0
	VNGVPLDLINPPVLR	3	1	67480365		1615.96	3.57558e+07	2.00608e+07	0	4.35576e-05	High	3.97635	High	3.9345	0
	FVDETTKNELK	3	1	67480365		1323.68	6.51777e+06	1.13773e+06	0	0.000581179	High	3.18255	High	2.87591	1
	VFEPLFIVGK	3	1	67480365		1148.67	5.48784e+06	0	0	0.000529987	High	2.49585			0
	TLLVADPR	3	1	67480365		884.522	3.03907e+06	749719	0	0.000322884	High	2.36233	High	2.82257	0
	ALIAYNQK	3	1	67480365		920.522	2.38649e+06	0	0	0.0013006	High	2.28676			0
	TLLVADPRR	3	1	67480365		1040.62	1.90634e+06	0	0.000663	0.0220791	Medium	2.50858			1
2350952	profilin [Entamoeba histolytica]	47.27	2	7	7	29	3.62862e+07	7.78024e+06	39.7314	23.64	5	14	48.3966	42.73	6	15	110	11.1705	7.81104
	Sequence	# Proteins	# Protein Groups	Protein Group Accessions	Modifications	MH+ [Da]	A5: Area	B5: Area	q-Value	PEP	A2	XCorr A2	B2	XCorr B2	# Missed Cleavages
	VDADEGTAMGK	2	1	2350952		1093.48	2.21867e+07	8.3874e+06	0	1.30663e-05	High	3.58715	High	3.19827	0
	YMITRVDADEGTAMGK	2	1	2350952		1757.82	3.9416e+06	0	0	0.000347417	High	3.49383			1
	VDADEGTAMGK	2	1	2350952	M9(Oxidation)	1109.48	1.46544e+07	1.08331e+07	0	2.14014e-08	High	3.29611	High	3.76693	0
	YMITRVDADEGTAMGK	2	1	2350952	M14(Oxidation)	1773.82	3.66013e+06	0	0	0.000215421	High	3.0727			1
	KGAEGISIYK	2	1	2350952		1065.59	5.50395e+07	3.67041e+06	0	7.11957e-05	High	3.02566	High	2.57288	1
	GAEGISIYK	2	1	2350952		937.5	3.16325e+07	6.88812e+06	0	0.000177983	High	2.79503	High	2.90639	0
	VDADEGTAMGKK	2	1	2350952		1221.58	1.30143e+07	3.7382e+06	0	1.38206e-06	High	2.78711	High	2.37467	1
	VDADEGTAMGKK	2	1	2350952	M9(Oxidation)	1237.58	2.87888e+06	2.20547e+06	0	0.000625702	High	2.47345	High	2.22305	1
	TKQAVIIGYFSDASVSAGQNSDATYK	2	1	2350952		2721.35	0	5.61949e+06	0	2.04025e-08			High	5.37856	1
	QAVIIGYFSDASVSAGQNSDATYK	2	1	2350952		2492.2	0	2.76994e+06	0	4.7334e-06			High	3.91476	0
67465824	alcohol dehydrogenase [Entamoeba histolytica HM-1:IMSS]	37.96	1	12	14	40	1.57085e+07	7.70102e+06	75.4569	37.96	14	28	35.7692	20.42	6	12	382	42.5452	7.21045
	Sequence	# Proteins	# Protein Groups	Protein Group Accessions	Modifications	MH+ [Da]	A5: Area	B5: Area	q-Value	PEP	A2	XCorr A2	B2	XCorr B2	# Missed Cleavages
	GKEFFDQIAQK	1	1	67465824		1310.68	2.77168e+06	965220	0	0.000228654	High	4.33615	High	3.87745	1
	ENQINFLLAVGGGSVVDGTK	1	1	67465824		2018.06	793197	1.41232e+07	0	1.42346e-12	High	4.03666	High	5.23635	0
	VAPITLKDHYDYQAR	1	1	67465824		1789.93	1.14019e+07	6.05265e+06	0	2.88037e-07	High	3.98572	High	1.29107	1
	MAGQDVSVFPK	1	1	67465824	M1(Oxidation)	1194.58	5.99208e+06	2.09814e+06	0	1.67956e-05	High	3.75154	High	2.96461	0
	VMMIYGGGSIK	2	2	67465824;67468848		1155.59	4.41683e+06	0	0	2.45929e-06	High	2.93426			0
	FDSRPCGVYKDIDSK	1	1	67465824	C6(Carbamidomethyl)	1786.85	2.05184e+06	0	0	0.00192174	High	2.53644			1
	NFTYYNPVR	1	1	67465824		1173.57	2.53559e+07	0	0	0.000240251	High	2.50399			0
	VMMIYGGGSIKK	2	2	67468848;67465824		1283.69	5.7732e+06	744906	0	0.00226627	Medium	1.61996	High	1.34244	1
	VMMIYGGGSIK	2	2	67468848;67465824	M3(Oxidation)	1171.59	973084	0	0.000151	0.00286376	High	2.76678			0
	WSIVDPCHSMSLPDNQVR	1	1	67465824	C7(Carbamidomethyl); M10(Oxidation)	2156.99	4.13633e+06	0	0.000151	0.00306064	High	1.7008			0
	QQLIPEDAR	1	1	67465824		1069.56	1.03678e+07	2.92724e+06	0.000274	0.0121802	Medium	2.2129	Medium	2.11228	0
	VMMIYGGGSIKK	2	2	67468848;67465824	M2(Oxidation)	1299.68	2.42149e+06	0	0.000409	0.015798	Medium	2.07755			1
	EFFDQIAQK	1	1	67465824		1125.56	1.4472e+06	0	0.000541	0.0173861	Medium	2.45724			0
	ACLTILNDIY	1	1	67465824	C2(Carbamidomethyl)	1195.61	2.5469e+06	0	0.001152	0.0317759	Medium	2.27183			0
	NGVYEEVKK	1	1	67465824		1065.56	2.96258e+06	0	0.001152	0.0323763	Medium	2.02456			1
	LSQWEK	1	1	67465824		790.411	415003	0	0.001381	0.0425336	Medium	1.96966			0
67480493	aminoacyl-histidine dipeptidase [Entamoeba histolytica HM-1:IMSS]	34.88	1	15	15	34	1.80774e+07	7.25293e+06	78.049	34.88	15	27	18.3064	10.85	4	7	516	56.8837	6.1001
	Sequence	# Proteins	# Protein Groups	Protein Group Accessions	Modifications	MH+ [Da]	A5: Area	B5: Area	q-Value	PEP	A2	XCorr A2	B2	XCorr B2	# Missed Cleavages
	SSKDEDMLTLVEADYK	1	1	67480493		1843.87	1.52541e+07	6.32872e+06	0	1.48237e-10	High	5.44701	High	3.89527	1
	TVAIHAGLENSIIMEK	1	1	67480493	M14(Oxidation)	1741.92	2.92476e+06	1.06437e+06	0	5.60648e-07	High	4.40375	High	3.96687	0
	AVDDACGWPAEPNNHLLK	1	1	67480493	C6(Nethylmaleimide)	2074.97	6.45327e+06	0	0	5.43775e-06	High	3.92122			0
	SSKDEDMLTLVEADYK	1	1	67480493	M7(Oxidation)	1859.86	7.29586e+06	0	0	0.000639521	High	3.65537			1
	VGKVPVKFENAK	1	1	67480493		1315.78	4.60204e+06	3.32602e+06	0	0.000186869	High	3.60893	High	2.78455	2
	SGLTSINIVVEK	1	1	67480493		1259.72	1.30856e+07	0	0	6.95846e-06	High	3.51189			0
	SGLEYKVDKEK	1	1	67480493		1295.69	2.57803e+06	0	0	3.44479e-05	High	3.45952			2
	AVDDACGWPAEPNNHLLK	1	1	67480493	C6(Carbamidomethyl)	2006.94	4.51553e+06	0	0	2.35698e-05	High	3.38592			0
	EAPSNWLIEIAKK	1	1	67480493		1498.83	7.06716e+06	0	0	8.74e-05	High	2.89687			1
	FNGGHSGVDIQHQR	1	1	67480493		1551.74	2.77918e+06	0	0	1.99327e-05	High	2.89397			0
	NICIYVPASK	1	1	67480493	C3(Carbamidomethyl)	1164.61	4.97539e+06	0	0	0.00125844	High	2.56938			0
	LEGNTFNITIFAR	1	1	67480493		1495.8	1.54578e+06	0	0	0.00208304	High	2.50836			0
	NICIYVPASK	1	1	67480493	C3(Nethylmaleimide)	1232.64	3.55296e+06	0	0	0.000212828	High	2.47127			0
	EAPSNWLIEIAK	1	1	67480493		1370.73	2.58926e+07	1.21041e+07	0	0.00251605	Medium	2.38778	High	2.15775	0
	NLNLHSISLGPSVHDVHTPK	1	1	67480493		2165.15	5.69989e+06	0	0	5.23058e-06	High	2.06142			0
	TVAIHAGLENSIIMEK	1	1	67480493		1725.92	0	736092	0	0.0095114			High	2.7452	0
	VNKHQYHIVK	1	1	67480493		1265.71	1.17696e+06	0	0.000274	0.0143076	Medium	1.95091			1
	CHGATFEK	1	1	67480493	C1(Nethylmaleimide)	1017.45	683049	0	0.000274	0.0125204	Medium	1.80163			0
	LPHGVLR	1	1	67480493		791.489	1.45487e+06	0	0.001616	0.0447621	Medium	1.18089			0
183232524	adenylyl cyclase-associated protein [Entamoeba histolytica HM-1:IMSS]	43.72	1	16	16	27	1.86818e+07	7.0421e+06	60.6133	41.42	15	20	23.4188	16.74	6	7	478	53.1822	6.69775
	Sequence	# Proteins	# Protein Groups	Protein Group Accessions	Modifications	MH+ [Da]	A5: Area	B5: Area	q-Value	PEP	A2	XCorr A2	B2	XCorr B2	# Missed Cleavages
	TPAPYVADLIPGSEFYTNK	1	1	183232524		2083.05	3.00018e+07	1.82184e+07	0	2.07224e-06	High	4.44907	High	4.42781	0
	CMNDFLNVAEQVSGLIEVAAK	1	1	183232524	C1(Nethylmaleimide)	2376.16	1.51671e+06	0	0	9.26571e-07	High	4.15782			0
	GGVASAQAAPVAPK	1	1	183232524		1223.68	3.67508e+06	1.76955e+06	0	3.52811e-07	High	3.90017	High	3.42222	0
	QQQPNPAGLFAELNK	1	1	183232524		1654.86	1.15908e+07	475887	0	2.44757e-05	High	3.60696	High	3.44441	0
	ALDGNTTVNTSK	1	1	183232524		1220.61	2.48962e+06	1.13829e+06	0	6.65831e-07	High	3.53223	High	2.99599	0
	VIELTPTVNIDK	1	1	183232524		1341.77	1.393e+07	0	0	0.000497593	High	3.43705			0
	LEKLEGNTTNSTK	1	1	183232524		1434.75	1.83046e+06	0	0	7.49152e-06	High	3.11924			1
	TLLAQVMNR	1	1	183232524		1045.58	0	0	0	0.000834686	High	2.93474	Medium	2.2732	0
	QYHTTGLTWNPK	1	1	183232524		1445.72	1.09164e+06	0	0	0.000506726	High	2.40409			0
	QQQPNPAGLFAELNKGTAISGGLK	1	1	183232524		2439.31	12113648	0	0	0.00181787	High	1.54605			1
	SQKPTQEEFQK	1	1	183232524		1349.67	0	929263	0	0.00107858			High	2.91801	0
	NMKPEDKVPLEPK	1	1	183232524	M2(Oxidation)	1540.81	1.28573e+06	0	0.000151	0.00312267	High	2.42445			1
	LYPQIYFHDK	1	1	183232524		1323.68	1.83125e+06	0	0.000151	0.00312718	High	2.17998			0
	SSTSNSTCECGDVPK	1	1	183232524	C8(Carbamidomethyl); C10(Carbamidomethyl)	1628.66	936869	0	0.000151	0.00333389	High	2.05442			0
	NMKPEDKVPLEPK	1	1	183232524		1524.81	2.48838e+06	0	0.000274	0.00935705	High	3.20486			1
	SQSVNVHLSEK	1	1	183232524		1227.63	1.54764e+06	0	0.000274	0.00824803	High	2.8893			0
	VETPKEEPKPVVK	1	1	183232524		1479.85	2.48072e+06	0	0.000274	0.0147494	Medium	2.45964			1
183236082	hypothetical protein [Entamoeba histolytica HM-1:IMSS]	37.96	1	7	7	24	1.76878e+07	6.82452e+06	37.678	37.96	7	12	32.5173	22.45	4	12	245	27.1145	7.85498
	Sequence	# Proteins	# Protein Groups	Protein Group Accessions	Modifications	MH+ [Da]	A5: Area	B5: Area	q-Value	PEP	A2	XCorr A2	B2	XCorr B2	# Missed Cleavages
	AANLETTPAIFRPVCAYQAK	1	1	183236082	C15(Carbamidomethyl)	2221.15	1.12854e+07	1.14878e+07	0	3.94726e-06	High	4.82023	High	4.60327	0
	LTEVLTHLASR	1	1	183236082		1239.71	2.1615e+07	8.38386e+06	0	3.21392e-07	High	4.41161	High	3.80633	0
	GAIPNEELKEMINLIK	1	1	183236082		1812	1.06354e+07	0	0	1.28604e-07	High	4.00086			1
	AGAISLFEQK	1	1	183236082		1063.58	2.01631e+07	0	0	3.80773e-05	High	3.74186			0
	CEPLPDEHTSVIGAIK	1	1	183236082	C1(Carbamidomethyl)	1765.88	8.88489e+06	601896	0	2.11954e-07	High	3.56468	High	2.96889	0
	FAPSACNYRPIK	1	1	183236082	C6(Carbamidomethyl)	1423.72	9.65862e+06	0	0	9.38285e-05	High	2.49928			0
	FMVINRPK	1	1	183236082		1004.57	4.56718e+06	0	0	0.00156785	High	1.97642	Medium	2.1051	0
67464797	malic enzyme [Entamoeba histolytica HM-1:IMSS]	49.28	1	21	21	59	2.63137e+07	6.53441e+06	133.059	49.28	21	41	50.0819	21.97	7	18	487	53.2862	6.29053
	Sequence	# Proteins	# Protein Groups	Protein Group Accessions	Modifications	MH+ [Da]	A5: Area	B5: Area	q-Value	PEP	A2	XCorr A2	B2	XCorr B2	# Missed Cleavages
	GINPDNIIGTMDEPGIFPK	1	1	67464797		2028.02	4.5157e+06	9.59885e+06	0	3.83776e-06	High	4.33245	High	3.94747	0
	NDPDAVIEFVQR	1	1	67464797		1402.7	6.16847e+06	0	0	1.53656e-06	High	4.21902			0
	VLGDGDVTPPGGLGVMEGK	1	1	67464797	M16(Oxidation)	1813.9	9.83551e+06	0	0	9.69807e-07	High	4.20615			0
	GDFPNQVNNSVGFPGILK	1	1	67464797		1902.98	3.16703e+07	4.51401e+06	0	2.38311e-09	High	4.19474	High	3.8448	0
	EAADVAMQAIKDGVAR	1	1	67464797		1644.84	1.2045e+07	3.1503e+06	0	2.07198e-06	High	4.15926	High	3.02647	1
	KITDNMAIAASR	1	1	67464797		1290.69	3.09252e+06	0	0	2.95682e-07	High	4.11448			1
	ADLSNLEECLPSTLSQEQR	1	1	67464797	C9(Nethylmaleimide)	2258.07	1.31091e+07	459108	0	2.48616e-08	High	4.03818	High	3.91867	0
	VLGDGDVTPPGGLGVMEGK	1	1	67464797		1797.91	2.74352e+07	0	0	2.9137e-07	High	3.95477			0
	YLGGIDAVPICIDSK	1	1	67464797	C11(Carbamidomethyl)	1620.83	9.23051e+06	718954	0	2.13181e-08	High	3.79028	High	3.43451	0
	ADLSNLEECLPSTLSQEQR	1	1	67464797	C9(Carbamidomethyl)	2190.04	5.9354e+06	0	0	1.73554e-08	High	3.74481			0
	DNNDSSLFYSLR	1	1	67464797		1430.66	6.72032e+06	0	0	4.38521e-07	High	3.70497			0
	EGKNDPDAVIEFVQR	1	1	67464797		1716.86	6.20491e+06	0	0	0.000465242	High	3.51481			1
	GNFVGVVSDSTR	1	1	67464797		1237.62	1.98355e+07	0	0	5.79968e-06	High	3.51164			0
	MVFIGAGSSNTTCLR	1	1	67464797	M1(Oxidation); C13(Carbamidomethyl)	1629.78	808758	0	0	3.31628e-08	High	3.50224			0
	YLGGIDAVPICIDSK	1	1	67464797	C11(Nethylmaleimide)	1688.86	1.0006e+07	5.49038e+06	0	1.3338e-05	High	3.49408	High	3.09829	0
	ESAQLLQDSK	1	1	67464797		1118.57	2.7243e+06	1.01724e+06	0	3.92247e-05	High	3.16044	High	2.54354	0
	LIVTAGADPKK	1	1	67464797		1112.67	2.17787e+06	0	0	7.92805e-05	High	3.03401			1
	LIVTAGADPK	1	1	67464797		984.574	2.64894e+06	839540	0	2.05674e-05	High	3.0071	High	2.19032	0
	EAADVAMQAIK	1	1	67464797		1146.58	2.30954e+06	0	0	7.26051e-06	High	2.96405			0
	GINPDNIIGTMDEPGIFPK	1	1	67464797	M11(Oxidation)	2044.01	1.38031e+07	2.21852e+06	0	4.72523e-05	High	2.87616	High	3.55273	0
	ALAEFAEKR	1	1	67464797		1034.56	3.4878e+06	0	0	0.00109494	High	2.56762			1
	EAADVAMQAIK	1	1	67464797	M7(Oxidation)	1162.58	552638	0	0	3.26438e-06	High	2.54645			0
	ALAEFAEK	1	1	67464797		878.464	908477	0	0.000151	0.00321402	High	1.92339			0
	EAADVAMQAIKDGVAR	1	1	67464797	M7(Oxidation)	1660.84	4.91788e+06	0	0.000274	0.00575001	High	2.36485			1
	ILDVLR	1	1	67464797		728.466	1.13247e+06	0	0.000274	0.0119326	Medium	1.78949			0
	KWEICETTNPSK	1	1	67464797	C5(Nethylmaleimide)	1560.74	3.31538e+06	0	0.001267	0.0389143	Medium	2.85011			1
	HIVDFPQETLNECLAYAINK	1	1	67464797	C13(Carbamidomethyl)	2375.17	3.7511e+06	0	0.001735	0.0484178	Medium	2.42874			0
67465747	60S ribosomal protein L7 [Entamoeba histolytica HM-1:IMSS]	22.61	3	4	4	6	2.22096e+07	6.4951e+06	20.4825	22.61	4	6		0			230	25.7052	10.0229
	Sequence	# Proteins	# Protein Groups	Protein Group Accessions	Modifications	MH+ [Da]	A5: Area	B5: Area	q-Value	PEP	A2	XCorr A2	B2	XCorr B2	# Missed Cleavages
	LVDPYVTYGYPTLETVQK	3	1	67465747		2086.08	51116517	0	0	9.22975e-09	High	4.74699			0
	NAEINGDLYAEADPK	3	1	67465747		1619.76	4.80114e+06	0	0	1.13388e-08	High	4.32922			0
	MPITSNCMIK	3	1	67465747	C7(Carbamidomethyl)	1194.57	2.53726e+06	0	0	0.00148379	High	2.60459			0
	QINNAVFIK	3	1	67465747		1046.6	1.07113e+07	0	0.001267	0.0344533	Medium	1.74308			0
67473098	ADP-ribosylation factor [Entamoeba histolytica HM-1:IMSS]	19.32	1	3	3	3	4.54249e+06	6.17374e+06	8.44245	19.32	3	3		0			176	19.9644	6.32861
	Sequence	# Proteins	# Protein Groups	Protein Group Accessions	Modifications	MH+ [Da]	A5: Area	B5: Area	q-Value	PEP	A2	XCorr A2	B2	XCorr B2	# Missed Cleavages
	VVLFNVLNDDYLK	1	1	67473098		1551.85	10884039	0	0	3.47917e-06	High	4.39723			0
	GVPLLIFANK	1	1	67473098		1071.66	2.24151e+06	0	0.000151	0.00369009	High	1.90995			0
	ILMIGLDAAGK	1	1	67473098	M3(Oxidation)	1117.63	501929	0	0.000274	0.0110475	Medium	2.13528			0
2350891	calcium-binding protein [Entamoeba histolytica]	19.88	3	3	3	15	7.97004e+06	5.80032e+06	26.6053	19.88	3	9	17.0171	15.79	2	6	171	19.9948	7.89893
	Sequence	# Proteins	# Protein Groups	Protein Group Accessions	Modifications	MH+ [Da]	A5: Area	B5: Area	q-Value	PEP	A2	XCorr A2	B2	XCorr B2	# Missed Cleavages
	SGTLEINELMMGQFPGGIR	3	1	2350891		2050.02	2.14422e+06	0	0	9.76938e-09	High	4.38551			0
	SGTLEINELMMGQFPGGIR	3	1	2350891	M10(Oxidation)	2066.01	8.5e+06	7.80401e+06	0	6.94547e-08	High	3.66255	High	2.83872	0
	SGTLEINELMMGQFPGGIR	3	1	2350891	M10(Oxidation); M11(Oxidation)	2082.01	0	1.14481e+06	0	2.81349e-06	High	3.6575	High	3.5882	0
	TSLLLHR	3	1	2350891		839.511	5.07966e+06	0	0.000151	0.00431386	High	2.47777			0
	LSPQTALR	3	1	2350891		885.517	1.03305e+07	3.79663e+06	0.000151	0.00452978	High	1.43449	Medium	1.76952	0
67481077	Fe-S cluster assembly protein NifU [Entamoeba histolytica HM-1:IMSS]	39.37	2	12	12	26	7.68996e+06	5.54857e+06	64.9449	39.37	12	21	13.7827	11.78	5	5	348	38.8956	6.02393
	Sequence	# Proteins	# Protein Groups	Protein Group Accessions	Modifications	MH+ [Da]	A5: Area	B5: Area	q-Value	PEP	A2	XCorr A2	B2	XCorr B2	# Missed Cleavages
	GEITEEEGKEHGWK	1	1	67481077		1628.76	2.2349e+06	0	0	1.01802e-06	High	4.24062			1
	VIVADWGAEACGDAVR	1	1	67481077	C11(Carbamidomethyl)	1688.81	1.99483e+06	0	0	7.32449e-08	High	3.82958			0
	LNQVFEQYIDPIVKK	2	1	67481077		1834.02	3.29698e+06	6.32761e+06	0	7.9185e-05	High	3.79664	High	2.52937	1
	LNQVFEQYIDPIVK	2	1	67481077		1705.92	1.05537e+07	8.86413e+06	0	5.72365e-05	High	3.38366	High	3.57653	0
	TVEDITHYTK	2	1	67481077		1206.6	7.58671e+06	1.12836e+06	0	3.22602e-05	High	3.37783	High	2.41356	0
	DGGSVEVYEVK	1	1	67481077		1181.57	2.04542e+06	0	0	3.45114e-06	High	3.3504			0
	ITNLDVER	2	1	67481077		959.517	3.93427e+06	1.45396e+06	0	6.26047e-05	High	3.25139	High	2.92095	0
	GVNVEDLDDEEIVCSCAR	1	1	67481077	C14(Carbamidomethyl); C16(Carbamidomethyl)	2079.9	4.92942e+06	0	0	1.57066e-07	High	3.06036			0
	MYWGVNPK	1	1	67481077		994.482	3.78994e+06	0	0	0.000137148	High	2.50308			0
	YYLEDILR	2	1	67481077		1084.57	2.39052e+06	743609	0	0.000358708	High	2.35745	High	2.34228	0
	AGAFCGSCVRPGGHEEK	1	1	67481077	C5(Carbamidomethyl); C8(Carbamidomethyl)	1818.81	1.22731e+06	0	0.000151	0.00292709	High	2.25571			0
	DSPDVPAVPPQK	1	1	67481077		1249.65	0	0	0.001152	0.0316761	Medium	2.2163			0
67467598	aspartyl-tRNA synthetase [Entamoeba histolytica HM-1:IMSS]	36.76	1	17	17	44	1.86782e+07	5.52782e+06	90.6694	36.76	17	29	41.5644	22.98	10	15	544	62.5533	7.09326
	Sequence	# Proteins	# Protein Groups	Protein Group Accessions	Modifications	MH+ [Da]	A5: Area	B5: Area	q-Value	PEP	A2	XCorr A2	B2	XCorr B2	# Missed Cleavages
	KPQLPPVVLLK	1	1	67467598		1231.82	16470924	9.22032e+06	0	7.8753e-07	High	4.27224	High	3.17435	0
	LIGCSSEGGSNIFEVK	1	1	67467598	C4(Carbamidomethyl)	1696.83	7.81895e+06	0	0	3.52273e-07	High	4.04599			0
	KQEEDIAKVDEK	1	1	67467598		1431.74	2.04896e+06	0	0	1.97134e-06	High	3.93739			2
	FLKDNEGKDLTK	1	1	67467598		1407.75	3.33192e+06	748842	0	7.31487e-05	High	3.84118	Medium	2.44437	2
	GVDPATLKDYIESFR	1	1	67467598		1710.88	7.33563e+06	0	0	3.62121e-08	High	3.83257			1
	KAYLAQSPQLYK	1	1	67467598		1409.78	1.349e+06	0	0	9.38243e-06	High	3.7994			1
	YTEIEELVPAMAEK	1	1	67467598		1622.8	1.56096e+07	2.32082e+06	0	1.29359e-06	High	3.51464	High	3.6679	0
	TPELVSGENFK	1	1	67467598		1220.62	1.13646e+07	1.11408e+06	0	1.66606e-05	High	3.47141	High	2.69043	0
	LIGCSSEGGSNIFEVK	1	1	67467598	C4(Nethylmaleimide)	1764.85	6.49511e+06	1.77746e+06	0	6.76512e-06	High	3.43815	High	3.23994	0
	ISAESICDITGIVK	1	1	67467598	C7(Nethylmaleimide)	1573.82	4.26959e+06	3.96692e+06	0	5.21131e-07	High	3.43358	High	3.69575	0
	VFEVGPVFR	1	1	67467598		1049.58	1.07127e+07	616947	0	0.00135816	High	3.00795	Medium	2.52055	0
	YTEIEELVPAMAEK	1	1	67467598	M11(Oxidation)	1638.8	8.98194e+06	0	0	5.34211e-06	High	2.97333			0
	GQEITSGAQR	1	1	67467598		1046.52	1.51523e+06	756655	0	1.20556e-05	High	2.92068	High	2.98124	0
	ASGETIGDYDDFTTPQEVK	1	1	67467598		2072.94	2.39541e+07	3.39622e+06	0	4.19351e-06	High	2.75485	High	2.59423	0
	ITMLYLGIPNIR	1	1	67467598	M3(Oxidation)	1419.81	2.9576e+06	0	0	0.000688158	High	2.70507			0
	TVTNIAIFR	1	1	67467598		1034.6	7349396	0	0	0.00103425	High	2.57898			0
	RPLKDEYAK	1	1	67467598		1119.62	1.54629e+06	0	0.001308	0.0254603	Medium	2.43538	Medium	2.65411	1
	FVEIHTPK	1	1	67467598		970.538	3.25033e+06	0	0.001381	0.0411284	Medium	2.51461			0
	EFLTSQK	1	1	67467598		852.448	544527	0	0.001381	0.041501	Medium	1.49705			0
183232364	elongation factor 2 [Entamoeba histolytica HM-1:IMSS]	29.73	4	22	22	39	1.94752e+07	5.25673e+06	88.4237	25.8	20	31	19.8438	13.32	8	8	841	93.4402	6.3667
	Sequence	# Proteins	# Protein Groups	Protein Group Accessions	Modifications	MH+ [Da]	A5: Area	B5: Area	q-Value	PEP	A2	XCorr A2	B2	XCorr B2	# Missed Cleavages
	STLTDSLVTLAGIISNEK	4	1	183232364		1862.02	1.80979e+07	4.28428e+06	0	1.49104e-08	High	4.81639	High	3.43797	0
	SGTITDSDTAHIIKDMK	3	1	183232364		1832.91	3.88786e+06	0	0	1.09609e-06	High	4.80371			1
	SGTITDSDTAHIIKDMK	3	1	183232364	M16(Oxidation)	1848.91	2.32145e+06	0	0	2.49275e-06	High	4.58282			1
	SGTITDSDTAHIIK	3	1	183232364		1458.75	5.08523e+06	0	0	5.59859e-07	High	4.40069			0
	IISEEQRPGTPLFNVR	4	1	183232364		1856	3.07586e+07	7.35257e+06	0	3.59713e-06	High	3.48051	High	3.01957	0
	GLPEGVPGLDKFYDKL	3	1	183232364		1747.93	9.56357e+06	0	0	2.68713e-05	High	3.44681			2
	VGSIVAAIR	3	1	183232364		885.553	6.93826e+06	0	0	2.87363e-05	High	3.39522			0
	TSNLYTGPMDDEAAK	3	1	183232364		1612.72	1.85148e+06	0	0	0.000152203	High	3.37139			0
	VGSIVAAIRK	3	1	183232364		1013.65	1.7153e+06	0	0	0.000245633	High	3.35649			1
	GFVQFCFDPITK	4	1	183232364	C6(Nethylmaleimide)	1526.74	4.38373e+06	0	0	0.000662526	High	3.14921			0
	VAVETKNPSDLPK	4	1	183232364		1397.77	9.13315e+06	1.14533e+06	0	4.34484e-05	High	3.12912	High	2.833	1
	YGWDVDEAR	3	1	183232364		1110.49	5.99221e+06	0	0	6.01716e-05	High	2.97623			0
	VKPIVIINKVDR	4	1	183232364		1393.89	8.12739e+06	4.13335e+06	0	0.000893555	High	2.6805	High	1.6066	1
	LFNAIMEGR	3	1	183232364	M6(Oxidation)	1066.54	2.84437e+06	0	0	0.000100322	High	2.67615			0
	TMKDFMLNK	3	1	183232364		1127.56	2.44815e+06	0	0	0.00235391	High	2.55017			1
	FSVSPVVR	3	1	183232364		890.511	9.56924e+06	0	0	9.63512e-05	High	2.33442			0
	MLTNLQIK	3	1	183232364	M1(Oxidation)	976.551	1.04502e+06	0	0	0.000228346	High	2.29625			0
	VILELKEEPEEAYQSFCR	3	1	183232364	C17(Nethylmaleimide)	2308.12	0	0	0	0.000933311	High	2.21056			1
	GFVQFCFDPITK	4	1	183232364	C6(Carbamidomethyl)	1458.71	3.56946e+06	1.57018e+06	0	0.000475623	Medium	2.06028	High	2.96844	0
	ETITEPSR	4	1	183232364		932.469	1.49389e+06	489026	0	3.78371e-05	High	1.83357	High	2.15155	0
	DLQEDYCSGVPLIVTEPVVSFR	4	1	183232364	C7(Carbamidomethyl)	2523.25	0	1.18174e+06	0	6.85236e-05			High	3.27053	0
	GIQYLNEVK	3	1	183232364		1063.58	1.16976e+06	0	0.000151	0.00346052	High	2.6457			0
	MLTNLQIK	3	1	183232364		960.556	5.11414e+06	0	0.000151	0.00338979	High	2.5515			0
	LWGDNYWDAK	3	1	183232364		1267.58	2.87489e+06	0	0.000151	0.00257641	High	2.29359			0
	TMKDFMLNK	3	1	183232364	M2(Oxidation)	1143.56	488336	0	0.000274	0.0133959	Medium	2.12405			1
	YTDTRPDEQER	4	1	183232364		1409.63	0	844994	0.001308	0.0241956			Medium	2.16275	0
67484224	pyruvate phosphate dikinase [Entamoeba histolytica HM-1:IMSS]	38.42	1	28	28	64	2.39374e+07	5.12169e+06	149.363	38.42	28	46	48.5801	20.45	13	18	885	97.8363	6.17627
	Sequence	# Proteins	# Protein Groups	Protein Group Accessions	Modifications	MH+ [Da]	A5: Area	B5: Area	q-Value	PEP	A2	XCorr A2	B2	XCorr B2	# Missed Cleavages
	GLPASPGAATGAVVFDADDAVEQAK	1	1	67484224		2357.17	2.76474e+07	0	0	2.64298e-11	High	5.30796			0
	IALNVDDEVYDKTLENK	1	1	67484224		1979	8.17143e+06	1.16589e+06	0	2.38167e-08	High	4.69206	High	2.73972	1
	TGVDMVEEGLITK	1	1	67484224		1391.71	1.58454e+07	0	0	2.44653e-08	High	4.67277			0
	IGVFANADLPSAAK	1	1	67484224		1373.75	2.21706e+07	0	0	4.27212e-08	High	4.57228			0
	VFGGEENPLLVSVR	1	1	67484224		1515.82	2.19941e+07	4.70474e+06	0	5.12384e-07	High	4.41284	High	3.968	0
	IGVFANADLPSAAKK	1	1	67484224		1501.84	7.47596e+06	0	0	4.85269e-07	High	4.39089	High	2.34188	1
	DPGTGENMFFGEYLK	1	1	67484224		1704.76	1.37979e+07	2.53479e+06	0	4.71732e-09	High	4.19146	High	4.14975	0
	ALEFGAEGIGLCR	1	1	67484224	C12(Carbamidomethyl)	1392.7	3.29551e+06	0	0	2.07273e-07	High	3.85234			0
	TGVDMVEEGLITK	1	1	67484224	M5(Oxidation)	1407.71	2.99912e+06	0	0	3.88173e-05	High	3.75729			0
	GEVPLEEPQVGSGYFGTILK	1	1	67484224		2120.1	1.22358e+07	2.1173e+06	0	4.5193e-07	High	3.69879	High	3.22169	0
	NVLEPVHEEVEKK	1	1	67484224		1549.83	3.82568e+06	0	0	6.53131e-06	High	3.64697			1
	NAQGEDVVAGIR	1	1	67484224		1228.63	1.20644e+07	3.20642e+06	0	2.03859e-05	High	3.53351	High	3.61591	0
	AFLEATAEVIK	1	1	67484224		1191.66	576098	212914	0	0.00031335	High	3.42263	High	3.46505	0
	IGLPVPQGFVITTEMCK	1	1	67484224	M15(Oxidation); C16(Carbamidomethyl)	1905.99	4.30972e+06	0	0	4.54198e-06	High	3.19869			0
	LGTTNPEIYEMQIR	1	1	67484224	M11(Oxidation)	1680.83	5621742	0	0	5.95978e-05	High	3.18465			0
	ALEFGAEGIGLCR	1	1	67484224	C12(Nethylmaleimide)	1460.72	4.25463e+06	3.26309e+06	0	3.66032e-05	High	3.17083	High	3.78184	0
	LGTTNPEIYEMQIR	1	1	67484224		1664.84	1.33134e+07	0	0	0.000203664	High	3.16514			0
	IAAAQAQIR	1	1	67484224		941.553	985102	582467	0	9.188e-07	High	3.12534	High	3.08444	0
	VYAFEDGDGTNKK	1	1	67484224		1443.68	4.13635e+06	0	0	0.000143885	High	3.08923			1
	MILSNTLEER	1	1	67484224	M1(Oxidation)	1221.62	2.87855e+06	0	0	0.00019357	High	3.01672			0
	YLNELMPLQK	1	1	67484224		1248.67	9.35745e+06	0	0	0.000528138	High	2.95318			0
	IGLPVPQGFVITTEMCK	1	1	67484224	C16(Nethylmaleimide)	1958.02	6.14342e+06	0	0	1.57153e-06	High	2.89691			0
	IAPQSVDQLLHK	1	1	67484224		1348.76	2.09227e+07	4.8409e+06	0	4.24621e-05	High	2.75862	High	1.11221	0
	NMPANYAEAPLVK	1	1	67484224		1417.72	1.28466e+07	1.71645e+06	0	0.00168637	High	2.63532	High	2.35709	0
	MAEDADLPGCYEQLLDIRK	1	1	67484224	C10(Nethylmaleimide)	2305.09	6.56324e+06	0	0	0.0014645	High	2.38098			1
	MFNAVER	1	1	67484224		866.421	974861	0	0	0.000509819	High	2.35178			0
	IGLPVPQGFVITTEMCK	1	1	67484224	M15(Oxidation); C16(Nethylmaleimide)	1974.01	2.43847e+06	5.81944e+06	0	3.60786e-07	High	2.30117	High	2.92785	0
	NMPANYAEAPLVK	1	1	67484224	M2(Oxidation)	1433.71	0	1.18505e+06	0	2.60046e-05			High	2.23015	0
	TMNGLPVTVR	1	1	67484224	M2(Oxidation)	1103.59	1.26482e+06	0	0.000151	0.00241634	High	2.93014			0
	TEGLAEKEVVLKK	1	1	67484224		1443.84	1.62587e+06	576189	0.000274	0.0107785	Medium	3.3771	Medium	1.97143	2
	YLNELMPLQK	1	1	67484224	M6(Oxidation)	1264.66	4.28682e+06	0	0.000274	0.0115806	Medium	2.63645			0
	AFLEATAEVIKEGIK	1	1	67484224		1618.91	1.58867e+06	0	0.000274	0.00627657	High	2.45964			1
	LYMLQTR	1	1	67484224		924.499	1.7967e+06	0	0.000274	0.00548347	High	1.9818			0
	FVSLFGK	1	1	67484224		797.458	2.66667e+06	0	0.000914	0.0231191	Medium	1.71565			0
	WANEIKK	1	1	67484224		888.496	518657	0	0.001267	0.0343729	Medium	2.25961			1
67465285	Iron-containing superoxide dismutase [Entamoeba histolytica HM-1:IMSS]	22.63	1	5	5	14	1.11446e+07	5.05811e+06	23.3496	22.63	5	9	14.4291	14.21	3	5	190	22.0459	6.78564
	Sequence	# Proteins	# Protein Groups	Protein Group Accessions	Modifications	MH+ [Da]	A5: Area	B5: Area	q-Value	PEP	A2	XCorr A2	B2	XCorr B2	# Missed Cleavages
	GTEQEHKTLEELIK	1	1	67465285		1654.87	1.1265e+07	5.44084e+06	0	5.75166e-06	High	3.87591	High	2.8552	1
	LTAAFGGLEEFKK	1	1	67465285		1410.77	1.41946e+07	8.72525e+06	0	1.72196e-06	High	3.66217	High	2.02828	1
	CMCGCGVKPSEQLIAK	1	1	67465285	C1(Nethylmaleimide); C3(Carbamidomethyl); C5(Carbamidomethyl)	1905.87	3.9194e+06	0	0	6.01002e-08	High	3.38332			0
	LTAAFGGLEEFK	1	1	67465285		1282.67	7.97417e+06	1.00825e+06	0	8.13373e-05	Medium	1.942	High	3.47462	0
	TLEELIK	1	1	67465285		845.499	5.26674e+06	0	0.000274	0.0145567	Medium	2.06854			0
67465896	enhancer binding protein-2 [Entamoeba histolytica HM-1:IMSS]	30.13	2	7	7	13	1.22589e+07	4.8006e+06	29.0029	30.13	7	10	10.1557	11.35	2	3	229	26.3	9.81787
	Sequence	# Proteins	# Protein Groups	Protein Group Accessions	Modifications	MH+ [Da]	A5: Area	B5: Area	q-Value	PEP	A2	XCorr A2	B2	XCorr B2	# Missed Cleavages
	AVAANGVEFEGR	2	1	67465896		1219.61	3.67216e+06	1.07892e+06	0	1.53311e-05	High	3.73528	High	3.88277	0
	GFAFVEYETEEDAKK	1	1	67465896		1762.82	2.84427e+06	0	0	4.27918e-07	High	3.69181			1
	AVAANGVEFEGRK	1	1	67465896		1347.7	1.41652e+06	0	0	0.000935581	High	3.42518			1
	SKGYGFVEVK	1	1	67465896		1113.6	1.41544e+06	0	0	0.00104235	High	2.98414			1
	EVPTEFSDNLIFVK	2	1	67465896		1637.85	2.41649e+07	8.52229e+06	0	0.000147592	High	2.69679	High	3.48131	0
	LYIGNLSYK	1	1	67465896		1070.59	8.93964e+06	0	0	0.0020211	High	2.63109			0
	THFESFGK	1	1	67465896		952.454	1.09921e+06	0	0	0.000573952	High	2.48251			0
67478724	hypothetical protein [Entamoeba histolytica HM-1:IMSS]	14.51	1	3	3	15	2.00075e+07	4.50333e+06	15.9898	14.51	3	5	30.3212	14.51	3	10	193	21.7295	9.01221
	Sequence	# Proteins	# Protein Groups	Protein Group Accessions	Modifications	MH+ [Da]	A5: Area	B5: Area	q-Value	PEP	A2	XCorr A2	B2	XCorr B2	# Missed Cleavages
	DAIQGPFVVPSNADEIKSTYEK	1	1	67478724		2408.21	8.84119e+06	8.26904e+06	0	5.76766e-08	High	4.02816	High	2.95538	1
	DAIQGPFVVPSNADEIK	1	1	67478724		1799.92	4.67961e+07	737631	0	2.60116e-06	High	3.80372	High	3.68554	0
	VLEQAKDAIQGPFVVPSNADEIK	1	1	67478724		2468.31	4.38509e+06	0	0	8.78656e-05	High	2.43992	High	3.69342	1
67479081	steroid 5-alpha reductase [Entamoeba histolytica HM-1:IMSS]	18.25	1	5	5	14	1.8414e+07	4.36269e+06	26.141	18.25	5	7	24.135	12.28	3	7	285	33.5782	8.03076
	Sequence	# Proteins	# Protein Groups	Protein Group Accessions	Modifications	MH+ [Da]	A5: Area	B5: Area	q-Value	PEP	A2	XCorr A2	B2	XCorr B2	# Missed Cleavages
	VVLEVDKTLQESGVTEDTPIEMK	1	1	67479081		2560.31	9.32002e+06	5.70533e+06	0	2.28793e-10	High	5.05296	High	4.78208	1
	TLQESGVTEDTPIEMK	1	1	67479081	M15(Oxidation)	1793.85	6.41771e+06	2.17298e+06	0	9.14516e-10	High	4.72124	High	4.35444	0
	TLQESGVTEDTPIEMK	1	1	67479081		1777.86	1.74794e+07	2.7402e+06	0	4.84274e-07	High	4.70846	High	4.16297	0
	GNTYTVETELTK	1	1	67479081		1355.67	2.07549e+07	4.64254e+06	0	7.72572e-06	High	3.67474	High	2.7983	0
	DLGAQLPFR	1	1	67479081		1016.55	1.70077e+07	0	0	0.000216993	High	2.98142			0
	VVLEVDKTLQESGVTEDTPIEMK	1	1	67479081	M22(Oxidation)	2576.31	0	1.57789e+06	0	0.00212775			High	2.23296	1
	TPGSQEWK	1	1	67479081		932.449	846067	0	0.000151	0.00315098	High	2.02728			0
183231631	40S ribosomal protein S4 [Entamoeba histolytica HM-1:IMSS]	36.79	3	10	10	15	1.31631e+07	4.25007e+06	35.7624	35.53	9	13	3.64837	10.38	2	2	318	35.7387	10.4038
	Sequence	# Proteins	# Protein Groups	Protein Group Accessions	Modifications	MH+ [Da]	A5: Area	B5: Area	q-Value	PEP	A2	XCorr A2	B2	XCorr B2	# Missed Cleavages
	FDIGNTAMMIGGNGMGR	2	1	183231631		1741.79	1.58648e+06	0	0	1.63915e-06	High	3.44372			0
	LNNVFVIGK	2	1	183231631		1003.6	1.01208e+07	0	0	0.00010495	High	3.40448			0
	KPLLQQVNETIKK	2	1	183231631		1538.93	4.39989e+06	0	0	0.000299263	High	3.31215			1
	YPVGFMDVLSIPR	2	1	183231631	M6(Oxidation)	1509.78	3.25548e+06	0	0	0.000608884	High	3.19598			0
	GTETLVNLPLDK	2	1	183231631		1299.72	22653013	0	0	8.84189e-05	High	2.894			0
	FCLVPLTAEQAK	2	1	183231631	C2(Carbamidomethyl)	1376.73	3.02625e+06	0	0	0.00226602	High	2.60905			0
	FCLVPLTAEQAK	2	1	183231631	C2(Nethylmaleimide)	1444.75	4.9917e+06	0	0	0.0010761	High	2.57424			0
	VLGTGAIPYIVTHDGR	3	1	183231631		1668.91	6.71539e+06	5.63875e+06	0	9.11359e-05	High	2.45718	High	1.98088	0
	TDTRYPVGFMDVLSIPR	3	1	183231631	M10(Oxidation)	1983	0	2.86139e+06	0	7.21405e-05			High	3.64837	1
	LNYALNGR	2	1	183231631		920.496	802365	0	0.000663	0.0209541	Medium	2.2695			0
	YPHPELQANDTIK	2	1	183231631		1525.77	1.79588e+06	0	0.001032	0.030802	Medium	2.1576			0
67469493	triosephosphate isomerase [Entamoeba histolytica HM-1:IMSS]	64.75	2	13	13	19	1.08957e+07	4.0941e+06	51.1189	57.85	12	16	15.6342	16.09	2	3	261	28.0806	6.55127
	Sequence	# Proteins	# Protein Groups	Protein Group Accessions	Modifications	MH+ [Da]	A5: Area	B5: Area	q-Value	PEP	A2	XCorr A2	B2	XCorr B2	# Missed Cleavages
	IANQTEEVVAAQLK	1	1	67469493		1513.83	1.90109e+07	0	0	3.55511e-08	High	4.80871			0
	VIACIGETEAQR	1	1	67469493	C4(Nethylmaleimide)	1414.7	3.09111e+06	0	0	2.73895e-07	High	4.31763			0
	NIILAYEPVWAIGTGK	1	1	67469493		1744.97	4.54426e+06	0	0	6.33447e-07	High	4.13905			0
	TATPDQAQEVHQYIR	1	1	67469493		1756.87	4.37172e+06	0	0	1.85386e-07	High	4.01417			0
	IQYGGSVNPANCNELAK	1	1	67469493	C12(Nethylmaleimide)	1902.9	4.53462e+06	0	0	9.30918e-05	High	3.75624			0
	GVAASVDAELAK	1	1	67469493		1130.61	3.00706e+06	0	0	1.37264e-05	High	3.55379			0
	IQYGGSVNPANCNELAK	1	1	67469493	C12(Carbamidomethyl)	1834.88	5.50161e+06	0	0	1.95028e-05	High	3.41529			0
	VQQILAGEANGANILVSAENAWTK	2	1	67469493		2497.31	0	4.0966e+06	0	5.1622e-08	High	3.21557	High	5.11387	0
	TIINSVSEKF	1	1	67469493		1137.62	8.17443e+06	0	0	4.50849e-05	High	3.18559			1
	TATPDQAQEVHQYIRK	1	1	67469493		1884.96	1.17215e+06	0	0	0.00115601	High	3.05576			1
	VIACIGETEAQR	1	1	67469493	C4(Carbamidomethyl)	1346.68	3.00435e+06	0	0	5.53819e-06	High	2.96822			0
	CNGTLASIETLTK	1	1	67469493	C1(Nethylmaleimide)	1475.74	4.84115e+06	0	0	2.83645e-05	High	2.91066			0
	KADIDGFLVGGASLDAAK	2	1	67469493		1747.93	0	4.09159e+06	0	3.81484e-07			High	5.45074	1
	KFVVGGNWK	1	1	67469493		1034.58	1.62901e+06	0	0.000274	0.0143717	Medium	1.99658			1
	VAIDAGLK	1	1	67469493		786.474	812497	0	0.001616	0.0469096	Medium	1.84658			0
183235526	hypothetical protein [Entamoeba histolytica HM-1:IMSS]	47.55	3	9	9	20	1.07519e+07	4.00775e+06	43.664	47.55	9	13	23.7874	22.06	3	7	204	23.3573	9.26123
	Sequence	# Proteins	# Protein Groups	Protein Group Accessions	Modifications	MH+ [Da]	A5: Area	B5: Area	q-Value	PEP	A2	XCorr A2	B2	XCorr B2	# Missed Cleavages
	TIAQQIAETQVALMNPSK	3	1	183235526	M14(Oxidation)	1959.03	5.14472e+06	1.36617e+06	0	5.4081e-08	High	4.2518	High	3.14373	0
	FDEALLEGFQSGR	3	1	183235526		1468.71	5.20788e+06	0	0	1.27328e-08	High	4.23971			0
	FYGKDIASTDYYK	3	1	183235526		1570.75	1.5063e+06	0	0	6.62268e-05	High	4.05103			1
	LENGNFSWASQSITK	3	1	183235526		1681.82	8.47196e+06	0	0	2.52488e-08	High	3.86619			0
	ILNVVYNASDNDFVR	3	1	183235526		1738.88	1.47409e+07	406230	0	5.29725e-07	High	3.65789	High	3.5873	0
	TIAQQIAETQVALMNPSK	3	1	183235526		1943.03	9.04298e+06	9.56214e+06	0	7.12792e-06	High	3.62577	High	4.54714	0
	GAIIEIDPAPFR	3	1	183235526		1298.71	8.05743e+06	2.05487e+06	0	4.70399e-05	High	3.30645	High	3.70641	0
	SLESATFKTEK	3	1	183235526		1240.65	1.17856e+06	0	0	3.89784e-05	High	2.85288			1
	SLESATFK	3	1	183235526		882.459	884710	0	0	0.000354644	High	2.31295			0
	DIASTDYYK	3	1	183235526		1075.5	1.41045e+06	0	0.001152	0.0329315	Medium	1.86617			0
158956	heat shock protein 70, hsp70A2 [Entamoeba histolytica]	14.79	9	8	8	16	9.65742e+06	3.9781e+06	30.4448	14.79	8	9	23.3655	6.4	3	7	656	71.4824	5.46533
	Sequence	# Proteins	# Protein Groups	Protein Group Accessions	Modifications	MH+ [Da]	A5: Area	B5: Area	q-Value	PEP	A2	XCorr A2	B2	XCorr B2	# Missed Cleavages
	SINPDEAVAYGAAVQAAILTGTGGK	9	1	158956		2374.23	1.32754e+07	6.78159e+06	0	8.52732e-08	High	5.50407	High	5.79456	0
	IINEPTAAAIAYGLDK	9	1	158956		1659.9	8.8019e+06	563642	0	3.18566e-08	High	4.44489	High	4.08398	0
	IINEPTAAAIAYGLDKK	9	1	158956		1787.99	3.99021e+06	4.58907e+06	0	2.18047e-05	High	3.69026	High	2.53715	1
	DAGTIAGMNVMR	2	1	158956		1235.59	1744495	0	0	2.09272e-06	High	3.38071			0
	TTPSYVAFTDTER	2	1	158956		1487.7	6.89501e+06	0	0	7.18191e-06	High	3.17555			0
	FTPEEISSMVLTK	2	1	158956		1481.76	4425439	0	0	8.62525e-06	High	2.09888			0
	ITITNDKGR	2	1	158956		1017.57	364940	0	0.000151	0.00413725	High	2.43637			1
	NQIAMNVK	2	1	158956		917.489	326404	0	0.001616	0.0463352	Medium	2.14196			0
67478766	hypothetical protein [Entamoeba histolytica HM-1:IMSS]	24.41	1	8	27	55	1.70273e+07	3.7284e+06	149.202	24.41	27	50	14.018	4.69	4	5	1151	130.825	6.58057
	Sequence	# Proteins	# Protein Groups	Protein Group Accessions	Modifications	MH+ [Da]	A5: Area	B5: Area	q-Value	PEP	A2	XCorr A2	B2	XCorr B2	# Missed Cleavages
	KISDEEPLYTPVDAVLSGR	2	2	67478766;67469769		2089.09	2.68496e+06	0	0	6.09666e-07	High	4.59288			1
	ISDEEPLYTPVDAVLSGR	2	2	67478766;67469769		1960.99	1.38498e+07	1.29683e+06	0	2.26948e-08	High	4.26707	High	3.47519	0
	CLQDFVAGKDEAK	2	2	67478766;67469769	C1(Carbamidomethyl)	1480.71	2.90368e+06	0	0	4.2829e-06	High	4.11818			1
	AVQYAEGYKFSEMVEK	2	2	67478766;67469769	M13(Oxidation)	1894.89	2.51766e+06	0	0	3.97056e-08	High	3.80819			1
	GTDYPILNIQELEALADLK	1	1	67478766		2116.12	2.89219e+06	0	0	3.40807e-06	High	3.6108			0
	SAHILDPNVTLGTVVK	1	1	67478766		1663.94	1.20272e+07	6.54232e+06	0	1.24298e-06	High	3.51527	High	3.83541	0
	CLQDFVAGKDEAK	2	2	67478766;67469769	C1(Nethylmaleimide)	1548.74	2.5205e+07	0	0	6.57044e-06	High	3.44862			1
	LNKDLAYLNK	2	2	67478766;67469769		1191.68	5.36013e+06	0	0	5.53355e-05	High	3.4238			1
	LVQDGDKLVGSK	1	1	67478766		1258.7	2.90685e+06	0	0	0.00169751	High	3.25378			1
	LFQRPDDAVFR	2	2	67478766;67469769		1363.72	1.18643e+07	3.34605e+06	0	0.00101574	High	3.15794	High	2.42747	0
	LYQYTEPMR	2	2	67478766;67469769		1200.57	2.45963e+06	0	0	4.11189e-05	High	2.98843			0
	YPEGIIYVPEDSVFTIEDASIK	2	2	67478766;67469769		2485.25	3.88932e+06	0	0	1.95416e-05	High	2.97685			0
	LQMEDDITASVIVPTK	2	2	67478766;67469769		1759.92	955258	0	0	0.00238076	High	2.9233			0
	EEAKDFTKDVVR	2	2	67478766;67469769		1436.74	3.04228e+06	0	0	0.000639698	High	2.75867			2
	AVQYAEGYK	2	2	67478766;67469769		1028.51	1.88536e+06	817149	0	3.5464e-05	High	2.71622	High	2.20603	0
	DGTVEGACPPLK	2	2	67478766;67469769	C8(Nethylmaleimide)	1311.63	4.18373e+06	0	0	0.00137715	High	2.6618			0
	KISDEEPLYTPVDAVLSGRR	2	2	67478766;67469769		2245.19	6.58654e+06	0	0	0.000268876	High	2.63442			2
	VFDHDFSR	1	1	67478766		1022.47	1.17322e+06	0	0	0.000522427	High	2.56996			0
	FNHNGKEESILLTPK	2	2	67478766;67469769		1726.92	4.27599e+06	0	0	0.000408162	High	2.51289			1
	ECGLPHISQATER	2	2	67478766;67469769	C2(Carbamidomethyl)	1497.71	3.30301e+06	0	0	6.18121e-05	High	2.39307			0
	YIVSSSHTR	1	1	67478766		1049.54	1.19694e+06	0	0	1.06641e-05	High	2.36982			0
	NISDAIFEGK	1	1	67478766		1093.55	9.73016e+06	0	0	0.00165904	High	2.31161			0
	KDFFPAAK	2	2	67478766;67469769		923.501	817427	0	0	0.000929278	High	2.30481			1
	VGFERDETTWR	2	2	67478766;67469769		1395.67	2.33513e+06	0	0	0.00139169	High	2.27237			1
	DGTVEGACPPLK	2	2	67478766;67469769	C8(Carbamidomethyl)	1243.6	2.00043e+06	0	0.000274	0.00542502	High	2.69977			0
	FSEMVEK	2	2	67478766;67469769		869.409	495495	0	0.000274	0.00619362	High	2.48512			0
	TILNSEWYK	1	1	67478766		1153.59	1.95579e+06	0	0.000274	0.0136578	Medium	2.16539			0
	MPLPSQYLR	1	1	67478766		1104.59	3.30581e+06	0	0.000541	0.017624	Medium	2.19562			0
	LYQYTEPMRK	2	2	67478766;67469769		1328.67	5.24745e+06	0	0.000663	0.0209487	Medium	2.6368			1
67482507	guanine nucleotide-binding protein subunit beta 2-like 1 [Entamoeba histolytica HM-1:IMSS]	36.14	2	8	9	19	1.27671e+07	3.60391e+06	34.4715	27.41	8	11	23.2801	23.36	4	8	321	34.9516	7.51807
	Sequence	# Proteins	# Protein Groups	Protein Group Accessions	Modifications	MH+ [Da]	A5: Area	B5: Area	q-Value	PEP	A2	XCorr A2	B2	XCorr B2	# Missed Cleavages
	FVGHEGDVMSVAFSADNTK	2	1	67482507	M9(Oxidation)	2026.92	2.51368e+06	0	0	7.80277e-09	High	5.175			0
	VDTNSEAQAETILPTK	2	1	67482507		1716.87	2.6022e+07	5.89832e+06	0	5.20612e-06	High	3.98317	High	3.12407	0
	FVSAGWDNQVK	2	1	67482507		1250.62	9.76547e+06	0	0	1.55214e-05	High	3.56097			0
	GNKFVSAGWDNQVK	2	1	67482507		1549.78	1.65437e+06	0	0	0.000221207	High	3.3113			1
	TDSHSEWVSCVR	3	2	67482507;67467723	C10(Nethylmaleimide)	1530.67	2.37537e+06	1.17078e+06	0	0.00027071	High	2.91866	High	2.81681	0
	TDSHSEWVSCVR	3	2	67482507;67467723	C10(Carbamidomethyl)	1462.64	1.99404e+06	0	0	5.03331e-05	High	2.67447			0
	STLEGHNGAVTSIAVAATKPDVLVSGSR	2	1	67482507		2737.45	0	3.12034e+06	0	3.19456e-07			High	3.77523	0
	FVGHEGDVMSVAFSADNTK	2	1	67482507		2010.93	0	1.79307e+06	0	3.48024e-05			High	3.47834	0
	DVIFTGHVDKK	2	1	67482507		1258.68	900571	0	0.000274	0.0101385	Medium	3.05385			1
	DKTLMVWK	2	1	67482507		1020.56	1.86397e+06	0	0.000274	0.00605941	High	2.33597			1
	VGVASTIK	2	1	67482507		774.474	356476	0	0.001032	0.0293163	Medium	2.01479			0
67474180	Fe-hydrogenase [Entamoeba histolytica HM-1:IMSS]	29.76	1	13	13	30	1.47454e+07	3.5827e+06	47.6707	29.76	13	20	23.6679	10.71	4	10	504	55.0716	7.62061
	Sequence	# Proteins	# Protein Groups	Protein Group Accessions	Modifications	MH+ [Da]	A5: Area	B5: Area	q-Value	PEP	A2	XCorr A2	B2	XCorr B2	# Missed Cleavages
	IFAVSGGVASAVASLLPK	1	1	67474180		1686.98	1.38521e+07	0	0	1.43489e-10	High	4.90889			0
	VVACPAPSIAAHFGK	1	1	67474180	C4(Carbamidomethyl)	1524.8	5.14362e+06	324067	0	2.1879e-05	High	3.55651	High	1.89464	0
	IAVDKMEAHPEGR	1	1	67474180		1452.73	1.35716e+06	0	0	0.000208517	High	3.48007			1
	TSLHEPVFGISQK	1	1	67474180		1442.77	1.38396e+07	4.21011e+06	0	1.11359e-05	High	3.43919	High	3.38218	0
	WVGLPNSQIKPIKVEN	1	1	67474180		1822.03	8.18972e+06	5.09198e+06	0	0.00470769	Medium	3.20465	High	1.26352	1
	WVGLPNSQIKPIK	1	1	67474180		1479.87	1.80112e+06	0	0	0.00120564	Medium	2.92413			0
	IAVDKMEAHPEGR	1	1	67474180	M6(Oxidation)	1468.73	726386	0	0	0.00116755	High	2.4091			1
	ACPFGAILPR	1	1	67474180	C2(Carbamidomethyl)	1101.59	8.17689e+06	1.44601e+06	0	0.000461961	High	2.32729	High	2.72576	0
	EVPDGVIKPTIIDGFSQENFKR	1	1	67474180		2489.31	1.65445e+07	0	0	8.77613e-06	High	1.6393			1
	DFMTTSCCPAYINAINK	1	1	67474180	C7(Carbamidomethyl); C8(Carbamidomethyl)	2005.89	1.78261e+06	0	0.000151	0.00377906	High	2.37119			0
	CISFGEDGR	1	1	67474180	C1(Carbamidomethyl)	1040.45	600004	0	0.000274	0.00896672	High	2.44787			0
	SNLIDVLK	1	1	67474180		901.537	5.75331e+06	0	0.000274	0.00550662	High	2.4255			0
	EQEEGIYR	1	1	67474180		1023.48	650138	0	0.000274	0.00901848	High	1.74602			0
	KCISFGEDGR	1	1	67474180	C2(Carbamidomethyl)	1168.54	527675	0	0.000663	0.019171	Medium	2.30836			1
67464170	60S ribosomal protein L12 [Entamoeba histolytica HM-1:IMSS]	23.95	1	3	3	6	1.37233e+07	3.28204e+06	11.9073	23.95	3	3	11.822	23.95	3	3	167	17.7516	9.59814
	Sequence	# Proteins	# Protein Groups	Protein Group Accessions	Modifications	MH+ [Da]	A5: Area	B5: Area	q-Value	PEP	A2	XCorr A2	B2	XCorr B2	# Missed Cleavages
	VVAGDAAAGASLGPK	1	1	67464170		1283.7	1.12731e+07	3.13899e+06	0	4.82091e-10	High	5.0396	High	4.8026	0
	VATYEVIPSAAALILK	1	1	67464170		1658.98	2.49054e+07	5.99643e+06	0	1.13733e-09	High	4.67086	High	4.47021	0
	VGPLGLNPK	1	1	67464170		894.542	4.99138e+06	710696	0	0.000340827	High	2.19685	High	2.54918	0
67464960	phosphoglucomutase/phosphomannomutase family protein [Entamoeba histolytica HM-1:IMSS]	28.28	1	14	14	30	2.07673e+07	3.16515e+06	73.043	28.28	14	22	27.4812	9.76	4	8	594	66.6074	6.40479
	Sequence	# Proteins	# Protein Groups	Protein Group Accessions	Modifications	MH+ [Da]	A5: Area	B5: Area	q-Value	PEP	A2	XCorr A2	B2	XCorr B2	# Missed Cleavages
	IHSNLEPWDLSNVDISK	1	1	67464960		1966.99	8.03066e+06	3.40858e+06	0	1.67388e-06	High	4.44736	High	4.41666	0
	KEIEDLVASKNEEELK	1	1	67464960		1873.98	776009	0	0	2.48978e-05	High	4.39418			2
	LPQPILVPLQNEPDPEFPTVPFPNPEEGKGALK	1	1	67464960		3607.92	1.98807e+07	0	0	3.43179e-06	High	4.22497			1
	VIDPLADVSAEYYK	1	1	67464960		1582.8	3.41904e+07	4.58006e+06	0	7.30939e-08	High	4.13487	High	4.79441	0
	MGEVEGFDTYETLTGFK	1	1	67464960		1923.87	8.23074e+06	1.50681e+06	0	2.41402e-07	High	4.01334	High	2.47999	0
	MGEVEGFDTYETLTGFK	1	1	67464960	M1(Oxidation)	1939.87	6.27398e+06	882334	0	7.51255e-08	High	3.98981	High	3.46596	0
	YIVSGDKTPAFMVR	1	1	67464960		1583.83	4.44196e+06	0	0	7.03839e-06	High	3.82498			1
	KEIEDLVASK	1	1	67464960		1131.63	525863	0	0	5.67991e-05	High	3.34598			1
	EIEDLVASKNEEELK	1	1	67464960		1745.88	2.71037e+06	0	0	0.000185137	High	3.24861			1
	YVYTAMHGVGSK	1	1	67464960		1312.64	1.98896e+06	0	0	3.19569e-05	High	3.02969			0
	RIEFGTAGLR	1	1	67464960		1119.63	3.06817e+06	0	0	9.17445e-05	High	2.97043			1
	IEFGTAGLR	1	1	67464960		963.527	3.26263e+06	0	0	1.27116e-05	High	2.578			0
	SIRDLTVGIDTAQPDK	1	1	67464960		1728.91	0	0	0	0.000326432	High	2.50812			1
	YIVSGDKTPAFMVR	1	1	67464960	M12(Oxidation)	1599.82	2.93585e+06	0	0	0.00115483	High	2.28243			1
	STVSSSFISK	1	1	67464960		1042.54	3.51122e+06	847710	0	0.00132066	High	2.17735	High	2.22718	0
	YYIELPGKK	1	1	67464960		1110.62	1.89514e+06	0	0.000274	0.0125272	Medium	2.38345			1
	YVYTAMHGVGSK	1	1	67464960	M6(Oxidation)	1328.63	559281	0	0.000274	0.0098107	High	2.23763			0
67471183	asparaginyl-tRNA synthetase [Entamoeba histolytica HM-1:IMSS]	15.3	1	4	4	6	9.23508e+06	3.14025e+06	16.5331	15.3	4	6		0			451	51.9751	6.72705
	Sequence	# Proteins	# Protein Groups	Protein Group Accessions	Modifications	MH+ [Da]	A5: Area	B5: Area	q-Value	PEP	A2	XCorr A2	B2	XCorr B2	# Missed Cleavages
	VIGESPIDLENIINK	1	1	67471183		1653.91	1.6401e+07	0	0	1.3864e-07	High	4.33588			0
	VPGHPDLTESVDLLMPGVGEIVGGSMR	1	1	67471183	M15(Oxidation)	2778.39	5.48535e+06	0	0	5.2361e-05	High	3.34088			0
	SEHTQQVLQLR	1	1	67471183		1338.72	5.81891e+06	0	0	0.000152635	High	3.27239			0
	DKPFEYGEDISEKPER	1	1	67471183		1938.91	1.92071e+06	0	0	0.000554591	High	1.92241			0
67465763	ARP2/3 complex 41 kDa subunit [Entamoeba histolytica HM-1:IMSS]	19.95	2	6	6	11	1.61144e+07	3.13002e+06	28.8683	19.95	6	8	11.8589	9.02	2	3	366	40.5399	6.82959
	Sequence	# Proteins	# Protein Groups	Protein Group Accessions	Modifications	MH+ [Da]	A5: Area	B5: Area	q-Value	PEP	A2	XCorr A2	B2	XCorr B2	# Missed Cleavages
	VAWSPDSLTVAAASTDFK	2	1	67465763		1865.93	1.80811e+07	4.3048e+06	0	5.67797e-08	High	5.31523	High	5.10775	0
	VTGIDWAAQSNR	2	1	67465763		1317.66	1.0701e+07	0	0	7.49427e-07	High	4.37307			0
	STGTMSAMDHFK	2	1	67465763		1312.57	1.83862e+06	0	0	6.41208e-05	High	3.42823			0
	GSYSPFSEEDISSPK	2	1	67465763		1629.73	1.95613e+07	1.95524e+06	0	6.29354e-06	High	3.25807	High	2.69	0
	IDFAATDIK	2	1	67465763		993.527	1.37796e+06	0	0	3.44122e-05	High	3.04789			0
	IFNAFNK	2	1	67465763		853.459	2.52265e+06	0	0.000274	0.0121214	Medium	2.04744			0
67478694	molybdenum cofactor sulfurase [Entamoeba histolytica HM-1:IMSS]	29.32	1	13	13	20	1.28826e+07	3.06521e+06	46.0601	29.32	13	16	11.3254	10.53	3	4	532	60.4479	5.90967
	Sequence	# Proteins	# Protein Groups	Protein Group Accessions	Modifications	MH+ [Da]	A5: Area	B5: Area	q-Value	PEP	A2	XCorr A2	B2	XCorr B2	# Missed Cleavages
	VYNLFAFPGTENFAGVK	1	1	67478694		1873.95	1.74175e+07	4.26885e+06	0	2.97795e-09	High	4.26321	High	2.7803	0
	TVTEEELTSEGCENLFDEKCDGIPK	1	1	67478694	C12(Carbamidomethyl); C20(Carbamidomethyl)	2900.29	1.02257e+07	991616	0	7.15541e-08	High	3.99455	High	3.30319	1
	FEDGTISFLSIASLK	1	1	67478694		1627.86	4.14028e+06	0	0	9.14812e-09	High	3.88072			0
	DEKGNYVGYSIIEK	1	1	67478694		1614.81	1.56049e+06	0	0	0.000217692	High	3.82597			1
	EYALEQGAEFK	1	1	67478694		1284.61	1.10046e+07	0	0	4.61275e-05	High	3.51221			0
	IMGYPTGIGALLVK	1	1	67478694	M2(Oxidation)	1448.82	7.6285e+06	0	0	9.64107e-05	High	3.21832	Medium	2.44535	0
	GNYVGYSIIEK	1	1	67478694		1242.64	3.4188e+06	0	0	9.30532e-05	High	3.14896			0
	FYANAHSHNSVSSR	1	1	67478694		1576.73	556158	0	0	0.000102632	High	3.07324			0
	KLDEAGFQVR	1	1	67478694		1162.62	5.59146e+06	0	0	1.47677e-05	High	2.92997			1
	KPTLTEYPTK	1	1	67478694		1177.65	4.5337e+06	0	0	0.000494729	High	2.7528			0
	IMGYPTGIGALLVK	1	1	67478694		1432.83	6.77929e+06	3.93518e+06	0	8.9523e-05	High	2.26039	High	2.79653	0
	QNHNSVLGIR	1	1	67478694		1137.61	2.2324e+06	0	0.000151	0.00378461	High	1.18669			0
	IFENLNSK	1	1	67478694		964.512	2.01639e+06	0	0.000274	0.0054968	High	2.37651			0
	YPLEWINK	1	1	67478694		1062.56	3.51794e+06	0	0.001735	0.0481042	Medium	1.97766			0
103484598	delta subunit [Entamoeba histolytica]	10.03	2	8	8	10	6.34007e+06	3.00048e+06	19.5088	8.46	7	7	9.82533	2.85	2	3	1017	114.15	6.07471
	Sequence	# Proteins	# Protein Groups	Protein Group Accessions	Modifications	MH+ [Da]	A5: Area	B5: Area	q-Value	PEP	A2	XCorr A2	B2	XCorr B2	# Missed Cleavages
	ILGMLASVELR	1	1	103484598	M4(Oxidation)	1217.69	1.34412e+06	0	0	5.94397e-06	High	3.68659			0
	INMMIQDNEGNIR	1	1	103484598		1547.73	1.41922e+06	0	0	2.49608e-06	High	3.18158			0
	TTVVEVAQQNLPR	1	1	103484598		1454.8	8.97725e+06	0	0	2.11155e-05	High	2.67455			0
	YLNDEILLPVNPK	2	1	103484598		1527.84	7.97678e+06	554394	0	0.000560387	High	2.67313	High	3.04	0
	CAAAQTTSNIAIK	1	1	103484598	C1(Nethylmaleimide)	1416.72	0	0	0	0.0014991	High	2.24122			0
	LSTQQLEQSVFNVVSK	2	1	103484598		1806.96	0	5.44657e+06	0	3.30509e-05			High	4.10788	0
	GDDIAILLTNK	1	1	103484598		1172.65	952952	0	0.000541	0.0167728	Medium	2.77459			0
	EYPDALRPSFAK	1	1	103484598		1393.71	2.06618e+06	0	0.000663	0.0193552	Medium	2.27717			0
67466447	iron-sulfur flavoprotein [Entamoeba histolytica HM-1:IMSS]	11.98	1	2	2	4	3.69236e+06	2.999e+06	12.1962	11.98	2	4		0			192	21.4247	8.14795
	Sequence	# Proteins	# Protein Groups	Protein Group Accessions	Modifications	MH+ [Da]	A5: Area	B5: Area	q-Value	PEP	A2	XCorr A2	B2	XCorr B2	# Missed Cleavages
	VLTLLASAIEK	1	1	67466447		1157.72	5.41146e+06	0	0	1.25344e-06	High	3.64847			0
	GNTGIMLENFLK	1	1	67466447		1336.7	1.97327e+06	0	0	0.000178593	High	3.08347			0
67479631	hypothetical protein [Entamoeba histolytica HM-1:IMSS]	35.15	1	5	5	9	7.01783e+06	2.95991e+06	12.2358	24.75	4	4	14.9076	23.27	3	5	202	22.5755	5.50342
	Sequence	# Proteins	# Protein Groups	Protein Group Accessions	Modifications	MH+ [Da]	A5: Area	B5: Area	q-Value	PEP	A2	XCorr A2	B2	XCorr B2	# Missed Cleavages
	IANDIAAVIPADKIK	1	1	67479631		1551.91	1.16174e+07	4.59882e+06	0	3.19549e-06	High	3.93445	High	4.00744	1
	TEVFSNTEQYK	1	1	67479631		1345.63	3.11154e+06	810751	0	0.00162917	High	3.3267	High	2.62879	0
	TGVGAYFTSFNEAVFGSDNSK	1	1	67479631		2198.01	0	3.47015e+06	0	2.79833e-05			High	3.58722	0
	SNPGDKGSYEEFAK	1	1	67479631		1528.69	2.84158e+06	0	0.000151	0.00281389	High	2.61649			1
	VITFENEVLK	1	1	67479631		1191.66	6.32451e+06	0	0.000274	0.0140271	Medium	2.35814			0
103484580	Clathrin heavy chain [Entamoeba histolytica]	29.47	1	42	42	78	3.43226e+07	2.85763e+06	184.845	29.47	42	59	52.9378	8.38	12	19	1622	183.615	5.43994
	Sequence	# Proteins	# Protein Groups	Protein Group Accessions	Modifications	MH+ [Da]	A5: Area	B5: Area	q-Value	PEP	A2	XCorr A2	B2	XCorr B2	# Missed Cleavages
	EITALILDTLDGDNEQYANIQTK	1	1	103484580		2578.29	1.36671e+07	0	0	9.6722e-08	High	5.52274			0
	VLEMNLIGAPQIADTIFENDMLK	1	1	103484580	M4(Oxidation); M21(Oxidation)	2607.31	5.71571e+06	0	0	3.73224e-07	High	5.32715			0
	AGFSPDYLQILQQILPASGEAAK	1	1	103484580		2417.28	1.39332e+07	0	0	5.30578e-06	High	4.51216			0
	FNALLNAGQIR	1	1	103484580		1216.68	3.25282e+07	0	0	9.94186e-08	High	4.47464			0
	HSELAASQIIGYK	1	1	103484580		1416.75	6.80164e+06	2.47258e+06	0	2.97364e-06	High	4.4487	High	3.93219	0
	LSEGSPDVSLHTALAK	1	1	103484580		1624.86	1.79768e+07	0	0	8.10222e-07	High	4.21185			0
	EAALIAANSPGELIR	1	1	103484580		1524.84	4.70389e+07	0	0	1.96922e-05	High	4.18099	High	3.65206	0
	LGEAQLDELK	1	1	103484580		1115.6	1.34975e+06	0	0	4.80002e-06	High	4.04548			0
	LGEAQLDELKVK	1	1	103484580		1342.76	5.61518e+06	0	0	8.20037e-06	High	4.01499			1
	TANCANLTSIAER	1	1	103484580	C4(Carbamidomethyl)	1420.69	4.24873e+06	1.11681e+06	0	4.44839e-06	High	3.92373	High	2.89947	0
	AYAASLIQQK	1	1	103484580		1092.61	1.35355e+07	0	0	0.000365311	High	3.7933			0
	IADQIPFIIVCDK	1	1	103484580	C11(Carbamidomethyl)	1531.82	5.94807e+06	752080	0	1.16022e-05	High	3.70117	High	3.26735	0
	VLAHASAIPPELIIESFR	1	1	103484580		1963.11	6.52035e+06	0	0	0.000682291	High	3.47411			0
	IFHNNKINSPDSR	1	1	103484580		1541.79	1.82345e+06	0	0	0.000286316	High	3.4506			1
	SVVEQVIHTALPECTDPNQILK	1	1	103484580	C14(Nethylmaleimide)	2559.32	1.29696e+07	0	0	4.77308e-05	High	3.44246			0
	CDHTQVISIAR	1	1	103484580	C1(Nethylmaleimide)	1367.68	3.36783e+06	0	0	9.41564e-07	High	3.42873			0
	TANCANLTSIAER	1	1	103484580	C4(Nethylmaleimide)	1488.71	2.66582e+06	0	0	3.77804e-06	High	3.41584			0
	ILYTSLNNYIK	1	1	103484580		1341.74	2.34007e+07	0	0	2.50776e-05	High	3.30526			0
	VNEMLIAVAHR	1	1	103484580		1252.69	1.06773e+06	0	0	4.11474e-06	High	3.29667			0
	SGQFQELAR	1	1	103484580		1035.52	5.84036e+06	1.20645e+06	0	0.000126718	High	3.25768	High	3.06648	0
	LKDYAGAVEAAK	1	1	103484580		1235.67	6.27007e+06	0	0	1.48429e-05	High	3.25598			1
	SVVEQVIHTALPECTDPNQILK	1	1	103484580	C14(Carbamidomethyl)	2491.29	1.57922e+07	0	0	3.03357e-05	High	3.193			0
	EVTFACIDAK	1	1	103484580	C6(Nethylmaleimide)	1221.58	1.23064e+06	0	0	0.00198886	High	3.19283			0
	VVQENDVYDPK	1	1	103484580		1305.64	4.73354e+06	1.71226e+06	0	8.57578e-05	High	3.17822	High	2.72122	0
	LGLIEVIKGDPAK	1	1	103484580		1352.82	7.25682e+06	2.85083e+06	0	7.37155e-05	High	3.13727	High	1.88495	1
	NASQIIDGYAASFYNYK	1	1	103484580		1924.91	0	0	0	1.77917e-05	High	3.1111	High	4.29789	0
	IADQIPFIIVCDK	1	1	103484580	C11(Nethylmaleimide)	1599.85	1.70581e+06	0	0	0.000272736	High	3.10104			0
	VVQENDVYDPKEVK	1	1	103484580		1661.84	1.93512e+06	0	0	2.52439e-05	High	3.08015			1
	FLNNDMYYDSLIVGK	1	1	103484580	M6(Oxidation)	1807.86	5.67945e+06	0	0	5.39792e-06	High	2.96115			0
	LGLIEVIK	1	1	103484580		884.583	4.98943e+06	851889	0	0.000458831	High	2.95802	High	2.39297	0
	AESYYLAEKPEK	1	1	103484580		1427.71	3.77089e+06	0	0	0.000487822	High	2.93695			0
	KLGEAQLDELKVK	1	1	103484580		1470.86	766285	0	0	0.00151302	High	2.89176			2
	LALMIYSK	1	1	103484580	M4(Oxidation)	954.534	873347	0	0	0.000105315	High	2.80797			0
	VIPTVNMNQQWK	1	1	103484580		1457.76	7.60229e+06	0	0	0.00121158	High	2.77398			0
	ELLVNVPR	1	1	103484580		939.563	9.8473e+06	0	0	0.000224394	High	2.74883			0
	FIEAYVKK	1	1	103484580		997.573	1.59939e+06	0	0	0.000501309	High	2.58345			1
	LALMIYSK	1	1	103484580		938.539	1068944	0	0	0.000262032	High	2.45941			0
	CNLPGADDIFVER	1	1	103484580	C1(Nethylmaleimide)	1573.74	1.86685e+07	3.24949e+06	0	0.00162027	High	2.42358	Medium	2.06295	0
	NDEIENFLK	1	1	103484580		1121.55	7.21942e+06	0	0	0.00188337	High	2.41292			0
	IQLFSIEK	1	1	103484580		977.569	7.90266e+06	140142	0	0.000677183	High	2.40214	High	2.32475	0
	CYNEELYGAAK	1	1	103484580	C1(Nethylmaleimide)	1385.61	8.14525e+06	2.2321e+06	0	9.12294e-05	High	2.38377	High	2.43061	0
	LCEQAGLFKR	1	1	103484580	C2(Carbamidomethyl)	1221.64	723793	0	0.000274	0.00799005	High	3.05178			1
	FLNNDMYYDSLIVGK	1	1	103484580		1791.87	4.17041e+06	0	0.000274	0.0110637	Medium	2.32481			0
	VKDAIISLMK	1	1	103484580		1117.67	1433609	0	0.000274	0.00542212	High	2.30654			1
	VMDYIR	1	1	103484580		796.405	947240	0	0.000274	0.00841881	High	1.96549			0
	VIPTVNMNQQWK	1	1	103484580	M7(Oxidation)	1473.76	2.92086e+06	0	0.000663	0.0211292	Medium	1.9539			0
	KINPMNTPK	1	1	103484580		1042.57	676996	0	0.001152	0.0332652	Medium	1.7622			1
	LLIQTSIK	1	1	103484580		915.59	6.68229e+06	0	0.001381	0.0395521	Medium	2.29284			0
67484526	4-alpha-glucanotransferase [Entamoeba histolytica HM-1:IMSS]	17.71	1	13	13	21	9.13182e+06	2.83545e+06	47.7389	17.71	13	16	15.6175	5.12	3	5	898	103.407	6.22705
	Sequence	# Proteins	# Protein Groups	Protein Group Accessions	Modifications	MH+ [Da]	A5: Area	B5: Area	q-Value	PEP	A2	XCorr A2	B2	XCorr B2	# Missed Cleavages
	LSSLTQDPEILAEINSVAQK	1	1	67484526		2156.15	1.16875e+07	6.21028e+06	0	1.6576e-06	High	4.71941	High	4.57379	0
	LNALEQIDYEAVLK	1	1	67484526		1618.87	2.71959e+06	1.34983e+06	0	7.69929e-07	High	3.87672	High	3.18051	0
	LSQMSQYFNAYR	1	1	67484526		1507.7	1.64269e+06	0	0	4.52589e-07	High	3.64438			0
	GAAVVTPVFSLR	1	1	67484526		1216.71	9.60527e+06	946251	0	8.87546e-05	High	3.10641	High	2.95547	0
	VYYIAPVAEEETEEK	1	1	67484526		1769.85	6.1027e+06	0	0	6.61125e-06	High	3.05716			0
	LSQMSQYFNAYR	1	1	67484526	M4(Oxidation)	1523.7	1.63608e+06	0	0	0.000431832	High	3.02715			0
	VALKGDLPIGVSK	1	1	67484526		1296.79	2.23591e+06	0	0	3.87544e-05	High	2.97332			1
	SVDTPLPPTPK	1	1	67484526		1151.63	1.76503e+06	0	0	8.91215e-05	High	2.79271			0
	HEGLWEATAR	1	1	67484526		1169.57	576969	0	0	1.17594e-05	High	2.78236			0
	LNYVDNNTWSGEVK	1	1	67484526		1638.78	3.61269e+06	0	0	3.49898e-05	High	2.61337			0
	ESYPHSLDLTNLK	1	1	67484526		1516.77	3.50283e+06	0	0.000151	0.00366944	High	2.47909			0
	LYNDYFYK	1	1	67484526		1125.53	1.22601e+06	0	0.000274	0.00494584	High	2.13112			0
	CFIADANSR	1	1	67484526	C1(Nethylmaleimide)	1121.51	1.62861e+06	0	0.001032	0.0291381	Medium	2.3059			0
	TGLSPQFR	1	1	67484526		905.485	1.61554e+06	0	0.001152	0.0310744	Medium	2.12545			0
543776	RecName: Full=NADP-dependent alcohol dehydrogenase	30.28	2	8	8	8	5.24778e+06	2.78661e+06	23.8312	30.28	8	8		0			360	38.5429	6.58057
	Sequence	# Proteins	# Protein Groups	Protein Group Accessions	Modifications	MH+ [Da]	A5: Area	B5: Area	q-Value	PEP	A2	XCorr A2	B2	XCorr B2	# Missed Cleavages
	MIKPGSDIGNVNYLGEGDNIDIPR	2	1	543776		2587.29	6.13442e+06	0	0	1.04684e-07	High	4.56242			0
	VVIAGGDVHTFAQAVK	2	1	543776		1611.89	1.76031e+06	0	0	2.71811e-06	High	4.2888			0
	NKPADLIKPVVR	2	1	543776		1349.83	2.15269e+06	0	0	3.79371e-05	High	2.89431			0
	VIVPAITPDWGEEESQR	2	1	543776		1925.97	6.89022e+06	0	0	0.0002309	High	2.68591			0
	LASLISTGK	2	1	543776		889.537	1.40639e+06	0	0	7.45257e-05	High	2.52268			0
	IHYDDEDTLH	2	1	543776		1257.54	2.7187e+06	0	0	0.00172776	High	2.50074			0
	HIHGGLTPGGR	2	1	543776		1101.59	797930	0	0.000151	0.00446756	High	1.87883			0
	SEWGVGMGHK	2	1	543776		1087.5	1.24506e+06	0	0.000274	0.00538886	High	2.4975			0
67480423	proteasome alpha subunit [Entamoeba histolytica HM-1:IMSS]	9.64	1	2	2	2	2.34646e+06	2.7755e+06	5.44171	9.64	2	2		0			249	28.143	6.37939
	Sequence	# Proteins	# Protein Groups	Protein Group Accessions	Modifications	MH+ [Da]	A5: Area	B5: Area	q-Value	PEP	A2	XCorr A2	B2	XCorr B2	# Missed Cleavages
	FTYGEEIPVEMLVQR	1	1	67480423		1810.91	3.96769e+06	0	0	1.06084e-06	High	3.38132			0
	TTMFSPEGR	1	1	67480423		1025.47	725226	0	0.001152	0.0332045	Medium	2.06039			0
67475198	Rho family GTPase [Entamoeba histolytica HM-1:IMSS]	18.06	1	3	3	3	3.39655e+06	2.75785e+06	8.47519	18.06	3	3		0			216	24.0252	5.92236
	Sequence	# Proteins	# Protein Groups	Protein Group Accessions	Modifications	MH+ [Da]	A5: Area	B5: Area	q-Value	PEP	A2	XCorr A2	B2	XCorr B2	# Missed Cleavages
	VSMGLLDAVVSEAPQAK	1	1	67475198		1714.91	5.31571e+06	0	0	8.78632e-08	High	3.58463			0
	VIVIGDTNVGK	1	1	67475198		1114.65	3.37476e+06	0	0	0.00189486	High	2.76647			0
	NNPNAIDVLKK	1	1	67475198		1225.69	1.49919e+06	0	0	0.00162548	High	2.12408			1
67482099	hypothetical protein [Entamoeba histolytica HM-1:IMSS]	5.56	1	3	3	3	2.0409e+06	2.74264e+06	9.73987	5.56	3	3		0			593	67.8168	5.43994
	Sequence	# Proteins	# Protein Groups	Protein Group Accessions	Modifications	MH+ [Da]	A5: Area	B5: Area	q-Value	PEP	A2	XCorr A2	B2	XCorr B2	# Missed Cleavages
	YKQTEQYLNTIK	1	1	67482099		1528.8	1.29781e+06	0	0	6.88283e-05	High	3.93214			1
	LQLLDGTFDDSLR	1	1	67482099		1492.77	4.35775e+06	0	0	0.000115773	High	3.72222			0
	YYVNSIKK	1	1	67482099		1014.56	467130	0	0	0.000624301	High	2.08551			1
67477437	60S ribosomal protein L6 [Entamoeba histolytica HM-1:IMSS]	43.63	3	8	8	19	1.16118e+07	2.64803e+06	28.0731	43.63	8	11	18.2726	15.2	3	8	204	22.9017	9.90576
	Sequence	# Proteins	# Protein Groups	Protein Group Accessions	Modifications	MH+ [Da]	A5: Area	B5: Area	q-Value	PEP	A2	XCorr A2	B2	XCorr B2	# Missed Cleavages
	VDVSKVDTTGVDVK	1	1	67477437		1461.78	3.21547e+06	0	0	1.81491e-07	High	4.40828			1
	ITALDKPAWNLEK	3	1	67477437		1498.83	1.97388e+07	7144470	0	0.000131887	High	4.0025	High	3.71151	0
	VPAYYPTDDMIQEQKK	1	1	67477437		1925.94	927980	0	0	3.23415e-06	High	3.03953			1
	SGALIVTGPFK	1	1	67477437		1089.63	9.57281e+06	0	0	0.00222153	High	2.96969			0
	QVDESIVAEIK	1	1	67477437		1230.66	5.52391e+06	0	0	6.33893e-05	High	2.76986			0
	EYMASYFTLK	3	1	67477437		1252.6	4.47653e+06	252949	0	0.00113045	High	2.35599	High	2.23219	0
	EYMASYFTLK	3	1	67477437	M3(Oxidation)	1268.59	2.70513e+06	0	0.000151	0.00285209	High	2.17131			0
	KVPYLK	1	1	67477437		747.478	1.02932e+06	0	0.000663	0.0204779	Medium	2.09775			1
	YVIATSQK	3	1	67477437		909.505	541329	546685	0.000663	0.0201481	Medium	1.81734	Medium	1.93837	0
67463378	40S ribosomal protein S23 [Entamoeba histolytica HM-1:IMSS]	19.86	1	2	2	2	4.36268e+06	2.55872e+06	5.81095	19.86	2	2		0			141	15.7016	10.6675
	Sequence	# Proteins	# Protein Groups	Protein Group Accessions	Modifications	MH+ [Da]	A5: Area	B5: Area	q-Value	PEP	A2	XCorr A2	B2	XCorr B2	# Missed Cleavages
	DGSLNYVNENDEVLISGFGR	1	1	67463378		2198.04	7.91513e+06	0	0	4.11965e-06	High	3.28723			0
	KITAFVPR	1	1	67463378		931.574	810227	0	0	9.76037e-05	High	2.52372			1
67468719	fructose-1,6-bisphosphate aldolase [Entamoeba histolytica HM-1:IMSS]	30	2	8	8	12	9.15976e+06	2.45583e+06	28.5242	30	8	9	9.77244	8.48	2	3	330	36.1935	6.53662
	Sequence	# Proteins	# Protein Groups	Protein Group Accessions	Modifications	MH+ [Da]	A5: Area	B5: Area	q-Value	PEP	A2	XCorr A2	B2	XCorr B2	# Missed Cleavages
	DTGVDALAISIGTSHGAYK	2	1	67468719		1875.95	6.61782e+06	3.7945e+06	0	1.91328e-06	High	4.73641	High	3.84406	0
	GVPISLNLDHGANFQICK	1	1	67468719	C17(Nethylmaleimide)	2051.05	2.37581e+06	0	0	1.35659e-07	High	3.73034			0
	SPVILQVSK	2	1	67468719		970.594	5.83934e+06	1.11715e+06	0	7.40683e-05	High	3.53986	High	3.04777	0
	LESAIGIPEDQIR	1	1	67468719		1440.77	1.50221e+07	0	0	6.99692e-05	High	3.33756			0
	VSDKVLNSAGK	1	1	67468719		1117.62	995830	0	0	7.89864e-05	High	2.72609			1
	IRLDILHEVEK	1	1	67468719		1364.79	1.41416e+06	0	0.000274	0.00703077	High	2.90767			1
	QALKELYLHK	1	1	67468719		1242.72	1.366e+06	0	0.000274	0.0077745	High	2.00936			1
	VNIDSDGR	1	1	67468719		875.423	364941	0	0.000274	0.00526612	High	1.82225			0
67469857	polyadenylate-binding protein [Entamoeba histolytica HM-1:IMSS]	24.71	1	11	11	13	4.78915e+06	2.4412e+06	33.5842	21.79	10	11	6.20115	4.86	2	2	514	58.7511	8.51416
	Sequence	# Proteins	# Protein Groups	Protein Group Accessions	Modifications	MH+ [Da]	A5: Area	B5: Area	q-Value	PEP	A2	XCorr A2	B2	XCorr B2	# Missed Cleavages
	MQEVFDKYGNTLSVK	1	1	67469857		1758.88	4.4587e+06	0	0	2.34994e-05	High	4.20778			1
	GFVNYENVEDAQK	1	1	67469857		1512.7	7.26016e+06	0	0	2.39939e-06	High	3.7707			0
	ASELGWTINK	1	1	67469857		1118.59	2.64858e+06	0	0	5.09268e-05	High	3.59752			0
	MQEVFDKYGNTLSVK	1	1	67469857	M1(Oxidation)	1774.87	1.97419e+06	0	0	6.51964e-05	High	3.501			1
	YKDFNLYINTGK	1	1	67469857		1475.76	1.47593e+06	0	0	5.80874e-05	High	3.3143			1
	DAQGAQNALAK	1	1	67469857		1086.56	840814	0	0	7.97837e-06	High	3.04407			0
	LSTNEKNESNGFGYVK	1	1	67469857		1786.87	1.07351e+06	0	0	3.28677e-05	High	2.9155			1
	LNGTIIEGR	1	1	67469857		972.548	784435	0	0	0.000984469	High	2.47981			0
	TQSETNLYVK	1	1	67469857		1182.6	2.44368e+06	801529	0	0.00111036	High	2.45431	High	2.38627	0
	IVLDQAHQK	1	1	67469857		1051.59	890581	0	0	5.55529e-05	High	2.35735			0
	TGVLGSGEILIDYYK	1	1	67469857		1627.86	0	4.08087e+06	0	1.15993e-05			High	3.81488	0
	NALFEIK	1	1	67469857		834.474	1.19094e+06	0	0.000151	0.00303179	High	1.94183			0
67465810	60S ribosomal protein L26 [Entamoeba histolytica HM-1:IMSS]	24.41	1	5	5	6	2.83183e+06	2.38796e+06	14.0855	24.41	5	6		0			213	23.8745	10.3306
	Sequence	# Proteins	# Protein Groups	Protein Group Accessions	Modifications	MH+ [Da]	A5: Area	B5: Area	q-Value	PEP	A2	XCorr A2	B2	XCorr B2	# Missed Cleavages
	AAYPDLTMDIFGK	1	1	67465810		1441.71	5.46405e+06	0	0	0.00080438	High	2.74347			0
	ALYTAPASQR	1	1	67465810		1077.57	555122	0	0.000151	0.00263527	High	2.31358			0
	KALYTAPASQR	1	1	67465810		1205.67	421158	0	0.000151	0.00354465	High	2.1816			1
	KSYKDLVAK	1	1	67465810		1051.62	306553	0	0.000151	0.00307501	High	2.10363			2
	ANGQTVPVAIRPSNVIITK	1	1	67465810		1978.15	2.47633e+06	0	0.000274	0.00786181	High	2.81393			0
67471413	hypothetical protein [Entamoeba histolytica HM-1:IMSS]	11.44	1	5	5	6	1.17462e+07	2.25232e+06	19.5261	11.44	5	6		0			367	41.9425	8.49951
	Sequence	# Proteins	# Protein Groups	Protein Group Accessions	Modifications	MH+ [Da]	A5: Area	B5: Area	q-Value	PEP	A2	XCorr A2	B2	XCorr B2	# Missed Cleavages
	DKVNSTFCTANYPSTIQK	1	1	67471413	C8(Carbamidomethyl)	2074	1.04764e+07	0	0	2.06422e-09	High	5.46376			1
	VNSTFCTANYPSTIQK	1	1	67471413	C6(Carbamidomethyl)	1830.87	1.38487e+07	0	0	7.63525e-08	High	3.92627			0
	GIFINYVNK	1	1	67471413		1067.59	8.27291e+06	0	0.000274	0.00566067	High	2.74345			0
	TIVLNFEK	1	1	67471413		963.552	1.09134e+07	0	0.000274	0.00572834	High	2.01967			0
	VVTQLPK	1	1	67471413		784.495	2.02889e+06	0	0.001735	0.0482318	Medium	1.24448			0
67476166	phosphoglycerate kinase [Entamoeba histolytica HM-1:IMSS]	24.1	1	9	9	18	7.69998e+06	2.17037e+06	31.6112	24.1	9	12	17.8109	7.23	2	6	415	44.8374	6.78564
	Sequence	# Proteins	# Protein Groups	Protein Group Accessions	Modifications	MH+ [Da]	A5: Area	B5: Area	q-Value	PEP	A2	XCorr A2	B2	XCorr B2	# Missed Cleavages
	LGDVYVNDAFGTVHR	1	1	67476166		1662.83	8.87354e+06	1.46901e+06	0	1.12913e-06	High	3.94837	High	3.69207	0
	ALCEAVAAATQAGVLTIVGGGDTPTALKK	1	1	67476166	C3(Carbamidomethyl)	2783.5	9.2392e+06	0	0	9.95089e-07	High	3.84852			1
	FHPEEEGSSIVDGKK	1	1	67476166		1658.81	4.98721e+06	2.87172e+06	0	5.6308e-07	High	3.71332	Medium	2.12745	1
	AHSTMVGVNLSPK	1	1	67476166		1340.7	2.15264e+06	0	0	4.66492e-06	High	3.5018			0
	SLDQIDVKDKR	1	1	67476166		1316.72	774098	0	0	0.00142579	High	2.79867			2
	AHSTMVGVNLSPK	1	1	67476166	M5(Oxidation)	1356.7	1.19022e+06	0	0	0.000836657	High	2.7029			0
	SLDQIDVK	1	1	67476166		917.496	995456	0	0	0.000343206	High	2.38777			0
	FHPEEEGSSIVDGK	1	1	67476166		1530.71	2.33907e+06	0	0	0.00209391	High	1.51317			0
	VDFNVPMEK	1	1	67476166		1078.53	4.75842e+06	0	0.000151	0.0030302	High	2.87828			0
	KELGYFAK	1	1	67476166		955.526	815189	0	0.000274	0.00884109	High	2.41397			1
67471742	enhancer binding protein-1 [Entamoeba histolytica HM-1:IMSS]	47.71	2	14	14	18	1.04437e+07	2.14589e+06	42.6619	44.12	13	15	5.31926	11.11	3	3	306	35.2637	9.72998
	Sequence	# Proteins	# Protein Groups	Protein Group Accessions	Modifications	MH+ [Da]	A5: Area	B5: Area	q-Value	PEP	A2	XCorr A2	B2	XCorr B2	# Missed Cleavages
	TNEVTDNMLFIK	1	1	67471742	M8(Oxidation)	1440.71	5.93565e+06	0	0	9.79503e-06	High	4.26749			0
	TNEVTDNMLFIK	1	1	67471742		1424.71	1.04943e+07	0	0	9.97559e-07	High	3.99177			0
	AIAEMDNFEVEGR	1	1	67471742		1480.68	4.64658e+06	0	0	0.000170942	High	3.68398			0
	GFAFIEFATPQEAEK	1	1	67471742		1684.83	4.99145e+06	0	0	7.75228e-08	High	3.55933			0
	AIAEMNNFEVEGR	1	1	67471742		1479.69	4.19647e+06	0	0	0.000811168	High	3.41772			0
	SLSETNVFVK	2	1	67471742		1123.6	9.24549e+06	1.02096e+06	0	0.000104649	High	2.96765	Medium	2.24491	0
	KITVTSAYQR	1	1	67471742		1166.65	1.98427e+06	0	0	2.65737e-06	High	2.85161			1
	NNGIAFITVK	1	1	67471742		1076.61	2.84311e+06	0	0	0.000140214	High	2.77624			0
	NLPFTLTDEGFKK	2	1	67471742		1509.8	1.15913e+07	4.81568e+06	0	0.00189612	High	2.72801	High	3.07435	1
	NLPFAITEEK	1	1	67471742		1161.62	4.35804e+06	0	0	0.000736385	High	2.39613			0
	SKGYGFVTFK	1	1	67471742		1133.6	1.53561e+06	0	0	0.00223345	High	1.79419			1
	GYGFVTFK	1	1	67471742		918.474	1.26136e+06	0	0.000151	0.002686	High	1.91481			0
	KITVAAAYK	1	1	67471742		964.584	957391	0	0.000151	0.00386719	High	1.86968			1
	IISTPIGYSR	1	1	67471742		1106.62	7.34529e+06	0	0.000274	0.00503178	High	2.27566			0
	ALPKEETTTER	2	1	67471742		1274.66	0	601019	0.001308	0.0260777			Medium	1.49027	1
67467212	60S ribosomal protein L16-B [Entamoeba histolytica HM-1:IMSS]	21.78	1	4	4	5	5.71308e+06	2.05483e+06	15.6437	21.78	4	5		0			202	22.7654	10.0962
	Sequence	# Proteins	# Protein Groups	Protein Group Accessions	Modifications	MH+ [Da]	A5: Area	B5: Area	q-Value	PEP	A2	XCorr A2	B2	XCorr B2	# Missed Cleavages
	SSIPAAAAIYSFNPTR	1	1	67467212		1665.86	1.25599e+07	0	0	8.22697e-08	High	3.76999			0
	LVQWELYQR	1	1	67467212		1234.66	2.92388e+06	0	0	4.62727e-05	High	3.11328			0
	ILADEKYK	1	1	67467212		979.548	515787	0	0	0.00010666	High	2.93333			1
	CEDLQVCGTLK	1	1	67467212	C1(Nethylmaleimide); C7(Nethylmaleimide)	1458.66	1.65541e+06	0	0	0.00013541	High	2.09049			0
67469769	hypothetical protein [Entamoeba histolytica HM-1:IMSS]	23.33	1	7	26	49	1.6973e+07	1.85002e+06	151.281	23.33	26	49		0			1153	131.033	6.46826
	Sequence	# Proteins	# Protein Groups	Protein Group Accessions	Modifications	MH+ [Da]	A5: Area	B5: Area	q-Value	PEP	A2	XCorr A2	B2	XCorr B2	# Missed Cleavages
	LAMGGHEYPTDDLTQQGLK	1	1	67469769		2074	6.20559e+06	0	0	4.83615e-07	High	4.91318			0
	KISDEEPLYTPVDAVLSGR	2	2	67478766;67469769		2089.09	2.68496e+06	0	0	6.09666e-07	High	4.59288			1
	ISDEEPLYTPVDAVLSGR	2	2	67478766;67469769		1960.99	1.38498e+07	0	0	2.26948e-08	High	4.26707			0
	CLQDFVAGKDEAK	2	2	67478766;67469769	C1(Carbamidomethyl)	1480.71	2.90368e+06	0	0	4.2829e-06	High	4.11818			1
	LAMGGHEYPTDDLTQQGLK	1	1	67469769	M3(Oxidation)	2089.99	4.09613e+06	0	0	7.87742e-07	High	3.95418			0
	AVQYAEGYKFSEMVEK	2	2	67478766;67469769	M13(Oxidation)	1894.89	2.51766e+06	0	0	3.97056e-08	High	3.80819			1
	ITVDKINGNEGNELK	1	1	67469769		1643.86	3.92036e+06	0	0	2.4022e-05	High	3.63134			1
	CLQDFVAGKDEAK	2	2	67478766;67469769	C1(Nethylmaleimide)	1548.74	2.5205e+07	0	0	6.57044e-06	High	3.44862			1
	LNKDLAYLNK	2	2	67478766;67469769		1191.68	5.36013e+06	0	0	5.53355e-05	High	3.4238			1
	GANLCSQYLR	1	1	67469769	C5(Carbamidomethyl)	1181.58	0	0	0	0.000878283	High	3.16179			0
	LFQRPDDAVFR	2	2	67478766;67469769		1363.72	1.18643e+07	0	0	0.00101574	High	3.15794			0
	ITTAFANHFLR	1	1	67469769		1290.7	2.90467e+06	0	0	6.37244e-05	High	3.15766			0
	LYQYTEPMR	2	2	67478766;67469769		1200.57	2.45963e+06	0	0	4.11189e-05	High	2.98843			0
	YPEGIIYVPEDSVFTIEDASIK	2	2	67478766;67469769		2485.25	3.88932e+06	0	0	1.95416e-05	High	2.97685			0
	LQMEDDITASVIVPTK	2	2	67478766;67469769		1759.92	955258	0	0	0.00238076	High	2.9233			0
	EEAKDFTKDVVR	2	2	67478766;67469769		1436.74	3.04228e+06	0	0	0.000639698	High	2.75867			2
	AVQYAEGYK	2	2	67478766;67469769		1028.51	1.88536e+06	0	0	3.5464e-05	High	2.71622			0
	DGTVEGACPPLK	2	2	67478766;67469769	C8(Nethylmaleimide)	1311.63	4.18373e+06	0	0	0.00137715	High	2.6618			0
	KISDEEPLYTPVDAVLSGRR	2	2	67478766;67469769		2245.19	6.58654e+06	0	0	0.000268876	High	2.63442			2
	FNHNGKEESILLTPK	2	2	67478766;67469769		1726.92	4.27599e+06	0	0	0.000408162	High	2.51289			1
	ECGLPHISQATER	2	2	67478766;67469769	C2(Carbamidomethyl)	1497.71	3.30301e+06	0	0	6.18121e-05	High	2.39307			0
	KDFFPAAK	2	2	67478766;67469769		923.501	817427	0	0	0.000929278	High	2.30481			1
	VGFERDETTWR	2	2	67478766;67469769		1395.67	2.33513e+06	0	0	0.00139169	High	2.27237			1
	LVETLNK	1	1	67469769		816.485	280022	0	0	0.00184905	High	1.97567			0
	YIVSSSYTR	1	1	67469769		1075.54	3.94121e+06	0	0.000151	0.00288331	High	2.4366			0
	DGTVEGACPPLK	2	2	67478766;67469769	C8(Carbamidomethyl)	1243.6	2.00043e+06	0	0.000274	0.00542502	High	2.69977			0
	FSEMVEK	2	2	67478766;67469769		869.409	495495	0	0.000274	0.00619362	High	2.48512			0
	LYQYTEPMRK	2	2	67478766;67469769		1328.67	5.24745e+06	0	0.000663	0.0209487	Medium	2.6368			1
	KLESLANLK	1	1	67469769		1015.62	1.48102e+06	0	0.001032	0.0309201	Medium	1.61912			1
183231252	NAD(P) transhydrogenase subunit alpha [Entamoeba histolytica HM-1:IMSS]	20.22	3	18	18	26	7.58329e+06	1.84782e+06	69.1975	20.13	17	22	7.16499	2.68	2	4	1083	117.559	5.51611
	Sequence	# Proteins	# Protein Groups	Protein Group Accessions	Modifications	MH+ [Da]	A5: Area	B5: Area	q-Value	PEP	A2	XCorr A2	B2	XCorr B2	# Missed Cleavages
	SPILITQDMVDSMK	1	1	183231252	M13(Oxidation)	1593.79	2.25417e+06	0	0	4.36428e-06	High	4.30429			0
	KVENINTLSTEEENKK	1	1	183231252		1875.97	1.71458e+06	0	0	2.00275e-06	High	4.17924			2
	AQHVVASLAEELIK	1	1	183231252		1507.85	1.46527e+06	0	0	1.07954e-05	High	3.94206			0
	SPILITQDMVDSMK	1	1	183231252		1577.79	7.41537e+06	0	0	2.22303e-07	High	3.76365			0
	QLLPETDIVITTANVPGK	1	1	183231252		1909.07	3.31296e+06	0	0	1.21918e-06	High	3.72548			0
	IAETTEELYEK	1	1	183231252		1325.65	3.77687e+06	0	0	1.58416e-05	High	3.60597			0
	MWPAPQIQVVSQNTPAK	1	1	183231252	M1(Oxidation)	1910.98	5.67766e+06	0	0	1.51627e-08	High	3.52677			0
	NQEDEGPKEANTIQTPELAK	1	1	183231252		2212.08	2.15045e+06	0	0	1.8242e-05	High	3.50951			1
	TGLLSQEKEEIPTK	1	1	183231252		1572.85	2.77824e+06	0	0	6.29198e-05	High	3.49941			1
	SLNQGYAAVDNPLFFYSNTR	1	1	183231252		2277.1	6.24874e+06	0	0	0.00174819	High	3.30323			0
	LIDAEYALFR	3	1	183231252		1210.65	4.77282e+06	389556	0	7.49357e-07	High	3.22457	High	2.82929	0
	EANTIQTPELAK	1	1	183231252		1314.69	1824341	0	0	2.68843e-05	High	3.21641			0
	MWPAPQIQVVSQNTPAK	1	1	183231252		1894.99	9.08576e+06	0	0	7.49874e-06	High	3.10987			0
	GFEELNEEIKK	1	1	183231252		1335.68	3.11163e+06	0	0	0.00117282	High	2.95169			1
	VLAEDLFIGIPK	1	1	183231252		1314.77	3.81532e+06	0	0	0.000474811	High	2.90419			0
	LLMGQVTAAGK	1	1	183231252	M3(Oxidation)	1104.61	523852	0	0	0.000151639	High	2.80596			0
	SGETYLYDNR	1	1	183231252		1217.55	0	0	0	0.000385415	High	2.7014			0
	LLMGQVTAAGK	1	1	183231252		1088.62	2.0709e+06	0	0	0.00197638	High	1.87531			0
	QLLPETDIVITTANVPGKK	3	1	183231252		2037.16	0	3.30609e+06	0	0.00537069			High	2.20396	1
	GINVISMDCVPR	1	1	183231252	C9(Nethylmaleimide)	1428.7	2.06084e+06	0	0.000663	0.0210257	Medium	1.94262			0
	LLDLSVQK	1	1	183231252		915.552	1.83735e+06	0	0.001616	0.0447099	Medium	1.87892			0
67477695	clathrin-adaptor medium chain [Entamoeba histolytica HM-1:IMSS]	7.75	1	3	3	5	5.43255e+06	1.834e+06	14.0562	7.75	3	5		0			426	48	8.30908
	Sequence	# Proteins	# Protein Groups	Protein Group Accessions	Modifications	MH+ [Da]	A5: Area	B5: Area	q-Value	PEP	A2	XCorr A2	B2	XCorr B2	# Missed Cleavages
	TNEILFDVNER	1	1	67477695		1349.67	3.35904e+06	0	0	0.000299295	High	3.45439			0
	ISTVFNLVTGK	1	1	67477695		1178.68	7.91497e+06	0	0	0.000114344	High	2.97633			0
	IIPTISGTVNR	1	1	67477695		1170.69	5.02363e+06	0	0	1.30484e-05	High	2.14265			0
67474300	hypothetical protein [Entamoeba histolytica HM-1:IMSS]	6.64	1	5	5	6	6.54771e+06	1.82284e+06	15.9802	6.64	5	6		0			904	99.2323	4.88135
	Sequence	# Proteins	# Protein Groups	Protein Group Accessions	Modifications	MH+ [Da]	A5: Area	B5: Area	q-Value	PEP	A2	XCorr A2	B2	XCorr B2	# Missed Cleavages
	QLCSGEMAPANYYR	1	1	67474300	C3(Carbamidomethyl)	1659.73	1.12955e+06	0	0	5.21422e-07	High	2.9079			0
	LVVVDTLINGK	1	1	67474300		1170.71	1.42967e+06	0	0	0.000730436	High	2.69329			0
	ALPIQELPFSR	1	1	67474300		1270.72	1.15354e+07	0	0	0.00108154	High	2.36773			0
	TLVNTAVEITK	1	1	67474300		1188.69	3.24138e+06	0	0.000151	0.0036862	High	3.21157			0
	VQIPDVAYTVTVR	1	1	67474300		1460.82	4.86638e+06	0	0.000274	0.00631481	High	2.53025			0
183230829	WD repeat protein 2 [Entamoeba histolytica HM-1:IMSS]	31.02	2	15	15	25	1.95137e+07	1.81423e+06	62.9179	31.02	15	21	13.1229	5.76	3	4	590	64.5759	6.81494
	Sequence	# Proteins	# Protein Groups	Protein Group Accessions	Modifications	MH+ [Da]	A5: Area	B5: Area	q-Value	PEP	A2	XCorr A2	B2	XCorr B2	# Missed Cleavages
	ALSGPIYDIAWTGDSQR	2	1	183230829		1849.91	2.22476e+07	3.40047e+06	0	1.74634e-06	High	4.58571	High	4.20872	0
	FYSINSDGQLTEK	2	1	183230829		1501.72	3.26117e+06	0	0	2.29971e-06	High	3.79011			0
	IATLGSDDCVK	2	1	183230829	C9(Nethylmaleimide)	1246.6	3.71121e+06	0	0	2.75677e-05	High	3.28955			0
	YSPSGYYICSGDVQGNVR	2	1	183230829	C9(Carbamidomethyl)	2021.91	3.60306e+06	0	0	1.13152e-07	High	3.13259			0
	INDIVNCGDK	2	1	183230829	C7(Carbamidomethyl)	1147.54	599861	0	0	0.000327718	High	3.07639			0
	VTQVYAPLPSVTR	2	1	183230829		1430.8	2.99089e+07	0	0	1.99598e-06	High	3.07361			0
	VWNAEDGSVIK	2	1	183230829		1217.62	6.3847e+06	0	0	0.000602753	High	3.04685			0
	EIIQSINQR	2	1	183230829		1100.61	4.95545e+06	1.19164e+06	0	0.000312195	High	2.9414	High	2.49135	0
	TNEVIYSR	2	1	183230829		981.502	2.17002e+06	850581	0	0.000293234	High	2.81596	High	2.6158	0
	TLLSCDFR	2	1	183230829	C5(Nethylmaleimide)	1079.52	2.31864e+06	0	0	0.00194343	High	2.15377			0
	TFITASADK	2	1	183230829		953.496	1.01835e+06	0	0	0.00147575	High	1.88694			0
	IWDTTQKEHPLK	2	1	183230829		1495.79	2.84007e+06	0	0.000274	0.00778853	High	2.90507			1
	INDIVNCGDK	2	1	183230829	C7(Nethylmaleimide)	1215.57	1237744	0	0.000274	0.00798438	High	2.53572			0
	NVNNPLDTDIYYEHTSETTCAK	2	1	183230829	C20(Nethylmaleimide)	2653.18	2.6617e+06	0	0.000663	0.0195209	Medium	2.13365			0
	YFVHSDDTR	2	1	183230829		1139.51	597122	0	0.001032	0.0295285	Medium	1.85978			0
	GKPVHIGYNDHNK	2	1	183230829		1478.75	1.10513e+06	0	0.001267	0.03892	Medium	2.62249			0
158959	<no link> [Entamoeba histolytica]	2.27	3	1	2	3	4.66701e+06	1.77486e+06		0			6.12816	2.27	2	3	1280	143.718	5.31299
	Sequence	# Proteins	# Protein Groups	Protein Group Accessions	Modifications	MH+ [Da]	A5: Area	B5: Area	q-Value	PEP	A2	XCorr A2	B2	XCorr B2	# Missed Cleavages
	SLQENLSLLSQLK	3	1	158959		1472.83	0	2.95463e+06	0	1.88291e-05			High	3.77584	0
	FVQLTDDPSLDSEHFR	4	2	67481663;158959		1905.9	0	595093	0	0.00948527			Medium	2.35232	0
67466177	hypothetical protein [Entamoeba histolytica HM-1:IMSS]	9.21	1	2	2	2	2.06809e+06	1.73885e+06	7.04344	9.21	2	2		0			304	33.8129	10.1108
	Sequence	# Proteins	# Protein Groups	Protein Group Accessions	Modifications	MH+ [Da]	A5: Area	B5: Area	q-Value	PEP	A2	XCorr A2	B2	XCorr B2	# Missed Cleavages
	VAAQPSVEAADKVAQNIVK	1	1	67466177		1938.07	3.79532e+06	0	0	7.06068e-07	High	4.52593			1
	INTITAQTK	1	1	67466177		989.564	340851	0	0	2.57927e-05	High	2.51751			0
183230518	threonine dehydratase [Entamoeba histolytica HM-1:IMSS]	13.24	2	4	4	5	5.09351e+06	1.65929e+06	20.545	13.24	4	5		0			423	44.9173	7.06396
	Sequence	# Proteins	# Protein Groups	Protein Group Accessions	Modifications	MH+ [Da]	A5: Area	B5: Area	q-Value	PEP	A2	XCorr A2	B2	XCorr B2	# Missed Cleavages
	IIGVQAAECPSMAVSK	2	1	183230518	C9(Carbamidomethyl)	1660.85	2.23847e+06	0	0	1.95271e-08	High	5.13477			0
	IVSEGSGATPVAALLSGK	2	1	183230518		1656.92	1.1738e+07	0	0	1.30262e-07	High	4.82613			0
	GYGAEVVLHGK	2	1	183230518		1129.6	1.30408e+06	0	0	0.00019977	High	3.59822			0
	IATLTEEEKKR	2	1	183230518		1317.74	568766	0	0.000151	0.00318753	High	2.27172			2
405068	rap homologue 2 [Entamoeba histolytica]	33.7	2	6	6	8	4.64847e+06	1.65693e+06	18.2481	32.61	5	6	5.83741	13.59	2	2	184	20.5416	6.21436
	Sequence	# Proteins	# Protein Groups	Protein Group Accessions	Modifications	MH+ [Da]	A5: Area	B5: Area	q-Value	PEP	A2	XCorr A2	B2	XCorr B2	# Missed Cleavages
	ALADKYGAEFLEVSAK	2	1	405068		1711.89	4.10114e+06	0	0	5.58216e-07	High	3.87232			1
	DTENVPIIVVGNK	2	1	405068		1397.77	1.57955e+06	0	0	1.86555e-05	High	3.06392			0
	IVVLGSGAVGK	2	1	405068		999.621	2.51582e+06	0	0	0.000213884	High	2.81681			0
	ISDIFTTLIK	2	1	405068		1150.67	7.32844e+06	2.54158e+06	0	0.00976987	High	2.67835	High	2.7066	0
	YDPTIEDSYR	2	1	405068		1258.56	1.47933e+06	0	0	0.00224834	High	2.02798			0
	VRDTENVPIIVVGNK	2	1	405068		1652.94	0	772278	0	0.00313422			High	3.13081	1
67483872	40S ribosomal protein S7 [Entamoeba histolytica HM-1:IMSS]	33.83	1	7	7	10	4.64341e+06	1.64219e+06	21.033	33.83	7	8	4.66446	10.45	2	2	201	21.9413	10.1841
	Sequence	# Proteins	# Protein Groups	Protein Group Accessions	Modifications	MH+ [Da]	A5: Area	B5: Area	q-Value	PEP	A2	XCorr A2	B2	XCorr B2	# Missed Cleavages
	KLNGPVFIIGK	1	1	67483872		1185.74	3.34211e+06	2.10379e+06	0	0.00195433	High	3.17104	Medium	2.56029	1
	EAVAGIPELK	1	1	67483872		1026.58	8315991	1.18058e+06	0	2.2311e-06	High	3.13083	High	2.10417	0
	TVFVAVDDAK	1	1	67483872		1064.56	2.27212e+06	0	0	1.73701e-05	High	2.81556			0
	AKLPIYSAVYK	1	1	67483872		1252.73	782528	0	0	0.000168919	High	2.5938			1
	AQVSTEVVVK	1	1	67483872		1059.61	1.42565e+06	0	0	0.000710073	High	2.42852			0
	ATVIFIPLR	1	1	67483872		1029.65	1.38253e+06	0	0	0.00181785	High	2.28791			0
	VIEALEK	1	1	67483872		801.474	899940	0	0.000274	0.0131228	Medium	1.92961			0
67472477	60S ribosomal protein L3 [Entamoeba histolytica HM-1:IMSS]	20.4	1	8	8	10	5.0101e+06	1.60689e+06	27.7781	20.4	8	10		0			402	45.4954	10.2866
	Sequence	# Proteins	# Protein Groups	Protein Group Accessions	Modifications	MH+ [Da]	A5: Area	B5: Area	q-Value	PEP	A2	XCorr A2	B2	XCorr B2	# Missed Cleavages
	NQFAVHTEKYNDVK	1	1	67472477		1692.84	1.83548e+06	0	0	3.50818e-05	High	4.0416			1
	VIAHTQMALVPLK	1	1	67472477		1420.84	5.51488e+06	0	0	3.07763e-06	High	3.86216			0
	GITPMGGFPHYGVVK	1	1	67472477	M5(Oxidation)	1575.8	4.22482e+06	0	0	0.000586862	High	3.46524			0
	TAQEQIVLK	1	1	67472477		1029.6	5.17438e+06	0	0	4.7228e-05	High	3.15524			0
	DNAAEKPHLTGFLGFK	1	1	67472477		1744.91	4.34102e+06	0	0	0.00052246	High	3.05733			0
	NDFLMIK	1	1	67472477		880.462	1.23728e+06	0	0.000151	0.00301837	High	2.47274			0
	NQFAVHTEK	1	1	67472477		1073.54	634819	0	0.000151	0.00294708	High	2.19347			0
	ATVSAFPK	1	1	67472477		820.459	785809	0	0.000151	0.00412978	High	1.81605			0
67478368	hypothetical protein [Entamoeba histolytica HM-1:IMSS]	18.22	1	3	3	3	2.59774e+06	1.60465e+06	8.42463	18.22	3	3		0			225	26.271	5.78271
	Sequence	# Proteins	# Protein Groups	Protein Group Accessions	Modifications	MH+ [Da]	A5: Area	B5: Area	q-Value	PEP	A2	XCorr A2	B2	XCorr B2	# Missed Cleavages
	YFAEKPVDNDFTVK	1	1	67478368		1672.83	2.99309e+06	0	0	0.000226975	High	3.37695			0
	ESQSTYAFNADVPAGYYDIR	1	1	67478368		2267.03	4.16729e+06	0	0	1.87538e-05	High	2.72911			0
	YFDINLK	1	1	67478368		912.484	632848	0	0	0.00176511	High	2.31857			0
67470233	long-chain-fatty-acid--CoA ligase [Entamoeba histolytica HM-1:IMSS]	15.96	1	7	7	7	7.87486e+06	1.57949e+06	23.8117	15.96	7	7		0			658	75.3781	6.43018
	Sequence	# Proteins	# Protein Groups	Protein Group Accessions	Modifications	MH+ [Da]	A5: Area	B5: Area	q-Value	PEP	A2	XCorr A2	B2	XCorr B2	# Missed Cleavages
	IGFISGGIPTLIEDLSK	1	1	67470233		1759.99	3.37308e+06	0	0	8.09994e-09	High	4.56013			0
	LAQGEYIAVEPLENK	1	1	67470233		1673.88	4.79524e+06	0	0	2.2346e-05	High	4.03464			0
	AAINDDGFFATGDIGK	1	1	67470233		1611.77	1.29004e+07	0	0	4.87195e-05	High	3.47393			0
	LVSVPEMNYTIDDEYPSGEIEIR	1	1	67470233		2669.27	2.18194e+06	0	0	7.04658e-05	High	3.04501			0
	HGIIPVPLYTTLGK	1	1	67470233		1508.89	5.92893e+06	0	0	0.000167959	High	3.03545			0
	NPENDFFGYR	1	1	67470233		1258.55	1.60285e+06	0	0	0.00162779	High	2.8554			0
	ILQIIQNYIK	1	1	67470233		1245.76	605471	0	0.000151	0.00281013	High	2.80709			0
67467723	guanine nucleotide-binding protein subunit beta 2-like 1 [Entamoeba histolytica HM-1:IMSS]	18.13	1	3	4	6	4.11818e+06	1.54818e+06	16.923	18.13	4	6		0			320	35.0556	7.29834
	Sequence	# Proteins	# Protein Groups	Protein Group Accessions	Modifications	MH+ [Da]	A5: Area	B5: Area	q-Value	PEP	A2	XCorr A2	B2	XCorr B2	# Missed Cleavages
	IDTNSEAQPEIIAPTK	1	1	67467723		1726.89	5.90442e+06	0	0	0.0002453	High	3.4839			0
	TDSHSEWVSCVR	3	2	67482507;67467723	C10(Nethylmaleimide)	1530.67	2.37537e+06	0	0	0.00027071	High	2.91866			0
	FVSAGWDNQIK	1	1	67467723		1264.63	4.07474e+06	0	0	2.75869e-05	High	2.78446			0
	TDSHSEWVSCVR	3	2	67482507;67467723	C10(Carbamidomethyl)	1462.64	1.99404e+06	0	0	5.03331e-05	High	2.67447			0
	STLNGHNGAVTALAIATTK	1	1	67467723		1840	1.33439e+06	0	0	5.01527e-05	High	2.35841			0
67483283	hypothetical protein [Entamoeba histolytica HM-1:IMSS]	16.55	1	2	2	2	3.81457e+06	1.51931e+06	6.45585	16.55	2	2		0			145	15.9667	5.52881
	Sequence	# Proteins	# Protein Groups	Protein Group Accessions	Modifications	MH+ [Da]	A5: Area	B5: Area	q-Value	PEP	A2	XCorr A2	B2	XCorr B2	# Missed Cleavages
	KEAENIGTVQK	1	1	67483283		1216.66	920040	0	0	2.55253e-05	High	3.28043			1
	ATATAVTDSIAIK	1	1	67483283		1261.7	6709102	0	0	9.59386e-06	High	3.17542			0
67471475	actophorin [Entamoeba histolytica HM-1:IMSS]	48.55	1	4	4	7	8.49509e+06	1.47161e+06	13.2106	29.71	3	5	4.01695	28.99	2	2	138	15.6921	5.38916
	Sequence	# Proteins	# Protein Groups	Protein Group Accessions	Modifications	MH+ [Da]	A5: Area	B5: Area	q-Value	PEP	A2	XCorr A2	B2	XCorr B2	# Missed Cleavages
	YAVYDLEYDTPEGLR	1	1	67471475		1803.85	1.01845e+07	0	0	6.98494e-07	High	3.70235			0
	NATYDDFLKDLPEK	1	1	67471475		1668.82	1.08518e+07	993830	0	5.1603e-05	High	3.50848	Medium	1.85399	1
	MNDGMTEVVVEK	1	1	67471475	M5(Oxidation)	1367.62	4.44897e+06	0	0	0.000345387	High	3.01984			0
	QALVGLSAEIQATDAGELNLDEVIAK	1	1	67471475		2668.41	0	1.94938e+06	0	0.000149045			High	4.01695	0
67469033	60S ribosomal protein L5 [Entamoeba histolytica HM-1:IMSS]	29.02	1	8	8	16	6.78049e+06	1.43663e+06	30.7009	24.83	7	12	7.23381	10.84	3	4	286	32.3563	9.80322
	Sequence	# Proteins	# Protein Groups	Protein Group Accessions	Modifications	MH+ [Da]	A5: Area	B5: Area	q-Value	PEP	A2	XCorr A2	B2	XCorr B2	# Missed Cleavages
	LGMDKQFVGVSDAAK	1	1	67469033		1565.8	1.10352e+06	0	0	7.59251e-06	High	4.1721			1
	CILDVGLAR	1	1	67469033	C1(Nethylmaleimide)	1084.58	1.12891e+07	1.20938e+06	0	6.30182e-05	High	3.21415	High	2.58545	0
	YLSGEDADLYKK	1	1	67469033		1401.69	5.15507e+06	0	0	3.0426e-05	High	3.1522			1
	LGEDYTPEEVDERRPFK	1	1	67469033		2080	3.89733e+06	0	0	0.000217687	High	3.0307			1
	ILGGHVAAYMK	1	1	67469033	M10(Oxidation)	1175.63	863282	0	0	2.41067e-05	High	2.3936			0
	FAGAGENEEALR	1	1	67469033		1263.6	0	2.05925e+06	0	1.35471e-05			High	2.21657	0
	ILGGHVAAYMK	1	1	67469033		1159.63	2.97993e+06	0	0.000151	0.002709	High	3.05228			0
	KLTLEQR	1	1	67469033		887.533	531011	0	0.001267	0.036746	Medium	2.28897			1
	QFVGVSDAAK	1	1	67469033		1021.53	2.71219e+06	1.04127e+06	0.001267	0.0348153	Medium	1.64688	Medium	1.40476	0
67467180	40S ribosomal protein S26 [Entamoeba histolytica HM-1:IMSS]	29.86	3	5	5	7	5.90601e+06	1.41985e+06	12.8866	29.86	5	5	5.21575	13.19	2	2	144	16.4049	10.6382
	Sequence	# Proteins	# Protein Groups	Protein Group Accessions	Modifications	MH+ [Da]	A5: Area	B5: Area	q-Value	PEP	A2	XCorr A2	B2	XCorr B2	# Missed Cleavages
	NIVEAAAVR	3	1	67467180		942.538	5.99209e+06	1.35524e+06	0	3.32748e-05	High	3.27292	High	3.01948	0
	QQAVKPSTEAVKVEIPADVVTAPK	2	1	67467180		2505.4	6.35e+06	0	0	2.03021e-05	High	3.24544			1
	DISDNSALTK	3	1	67467180		1063.53	3.20804e+06	1.48445e+06	0	0.000668167	High	2.46587	High	2.19627	0
	VEIPADVVTAPK	2	1	67467180		1238.7	5.37593e+06	0	0	0.000453787	High	2.23375			0
	QQAVKPSTEAVK	2	1	67467180		1285.71	604895	0	0.000274	0.00870295	High	1.66866			0
67475158	lysozyme [Entamoeba histolytica HM-1:IMSS]	28.44	2	4	4	7	3.925e+06	1.40309e+06	14.7484	28.44	4	4	8.51207	12.32	2	3	211	23.5462	8.83643
	Sequence	# Proteins	# Protein Groups	Protein Group Accessions	Modifications	MH+ [Da]	A5: Area	B5: Area	q-Value	PEP	A2	XCorr A2	B2	XCorr B2	# Missed Cleavages
	LGIDVSQPTSTSSFTCLR	1	1	67475158	C16(Carbamidomethyl)	1968.98	3.75771e+06	0	0	7.40172e-08	High	4.50242			0
	GDVSVCSAGVDYNYKP	1	1	67475158	C6(Carbamidomethyl)	1730.77	3.87291e+06	0	0	4.04695e-06	High	3.78309			0
	AIGIVHGIYGSK	2	1	67475158		1214.69	3.21762e+06	0	0	7.80485e-05	High	3.33002	High	2.84912	0
	STGSFDTNAPQTLK	2	1	67475158		1466.72	4.14437e+06	1.40309e+06	0	0.000137061	High	3.13285	High	3.16533	0
67470746	Rab family GTPase [Entamoeba histolytica HM-1:IMSS]	32.2	1	5	7	8	1.12078e+07	1.39707e+06	23.3217	32.2	7	8		0			205	22.8819	6.23975
	Sequence	# Proteins	# Protein Groups	Protein Group Accessions	Modifications	MH+ [Da]	A5: Area	B5: Area	q-Value	PEP	A2	XCorr A2	B2	XCorr B2	# Missed Cleavages
	SLNVDELFIR	1	1	67470746		1205.65	6.97082e+06	0	0	3.72405e-06	High	3.57787			0
	NIQPANTSKPSEQADLKK	1	1	67470746		1969.04	3.24549e+06	0	0	2.98139e-06	High	3.49888			1
	LLLIGDSGVGK	2	2	67470746;67483055		1071.64	1.1894e+07	0	0	2.19765e-07	High	2.99265			0
	LQIWDTAGQER	2	2	67470746;67474604		1316.66	1.47587e+07	0	0	0.000426964	High	2.93635			0
	NIQPANTSKPSEQADLK	1	1	67470746		1840.94	2.06987e+06	0	0	0.000394655	High	2.63519			0
	TITSSYYR	1	1	67470746		990.49	1.59259e+06	0	0.000274	0.0140594	Medium	2.42802			0
	QWLQEIER	1	1	67470746		1101.57	4.68798e+06	0	0.000274	0.00557291	High	1.92203			0
67473614	aminopeptidase [Entamoeba histolytica HM-1:IMSS]	20.92	1	16	16	35	2.24864e+07	1.38612e+06	69.2565	20.92	16	26	26.4794	5.44	4	9	827	94.6574	5.35107
	Sequence	# Proteins	# Protein Groups	Protein Group Accessions	Modifications	MH+ [Da]	A5: Area	B5: Area	q-Value	PEP	A2	XCorr A2	B2	XCorr B2	# Missed Cleavages
	IYVKPDPALSLNYGK	1	1	67473614		1677.92	1.56377e+07	2252459	0	2.23494e-07	High	4.19313	High	3.83545	0
	GTEVAQFVIQQR	1	1	67473614		1375.74	2.60067e+07	0	0	1.15117e-05	High	3.5921			0
	ESEVVLQENASSQSLKR	1	1	67473614		1903.98	8.32636e+06	0	0	3.11137e-07	High	3.58994			1
	EAFNVIEVGDLSK	1	1	67473614		1420.73	4.18291e+06	0	0	1.81252e-05	High	3.50886			0
	LLGPALQQLGLK	1	1	67473614		1250.79	2.58148e+07	1.45684e+06	0	1.37122e-05	High	3.40433	High	3.34148	0
	IPMILSCGEYK	1	1	67473614	C7(Nethylmaleimide)	1378.68	1.82192e+06	0	0	0.000257421	High	3.09164			0
	CIKPQLHELVVK	1	1	67473614	C1(Nethylmaleimide)	1531.87	2.56353e+06	0	0	0.000488329	High	3.03334			0
	CLTLYEQAYDIKYPLPK	1	1	67473614	C1(Nethylmaleimide)	2183.12	0	0	0	0.000176107	High	2.89846			1
	ATFDIIMEVPK	1	1	67473614		1263.67	2.24694e+06	0	0	7.87467e-05	High	2.82448			0
	DLSDMISYLH	1	1	67473614		1193.55	5.48155e+06	0	0	0.000229945	High	2.76629	High	2.31656	0
	ATFDIIMEVPK	1	1	67473614	M7(Oxidation)	1279.66	3.56766e+06	0	0	0.00109968	High	2.73526			0
	DLSDMISYLH	1	1	67473614	M5(Oxidation)	1209.55	1.25139e+06	0	0	0.00144268	High	2.60344			0
	AGFPVVSVK	1	1	67473614		903.531	5.71088e+06	0	0	0.00011885	High	2.46646			0
	FGTGMSSIR	1	1	67473614	M5(Oxidation)	971.464	337456	0	0	0.000116359	High	2.36139			0
	NATEPIFEK	1	1	67473614		1048.53	4.23541e+06	0	0.000274	0.00522198	High	2.52346			0
	FALETMSK	1	1	67473614	M6(Oxidation)	942.462	720928	0	0.000274	0.0135004	Medium	2.04695			0
	GISLYLKK	1	1	67473614		921.578	1.74718e+06	449046	0.000274	0.015103	Medium	1.98479	Medium	1.88432	1
	FGTGMSSIR	1	1	67473614		955.47	854543	0	0.000409	0.0154916	Medium	1.76515			0
	GISLYLK	1	1	67473614		793.484	625831	0	0.000914	0.0265956	Medium	1.3525			0
	FALETMSK	1	1	67473614		926.467	2.00955e+06	0	0.001032	0.0295953	Medium	2.3731			0
67470207	60S ribosomal protein L35a [Entamoeba histolytica HM-1:IMSS]	34.26	1	3	3	3	5.24995e+06	1.38022e+06	9.63366	34.26	3	3		0			108	12.1146	10.5942
	Sequence	# Proteins	# Protein Groups	Protein Group Accessions	Modifications	MH+ [Da]	A5: Area	B5: Area	q-Value	PEP	A2	XCorr A2	B2	XCorr B2	# Missed Cleavages
	NQYPNVALLQISGVNTK	1	1	67470207		1859.01	1.33253e+07	0	0	1.28189e-08	High	4.38267			0
	IVAPHGNHGVVK	1	1	67470207		1227.7	1824944	0	0	3.42558e-05	High	3.06731			0
	VFLYPSNI	1	1	67470207		952.517	599607	0	0.000274	0.0055641	High	2.18368			0
67463374	60S ribosomal protein L15 [Entamoeba histolytica HM-1:IMSS]	19.02	1	4	4	4	1.0012e+07	1.34055e+06	11.2559	19.02	4	4		0			205	23.8762	11.6782
	Sequence	# Proteins	# Protein Groups	Protein Group Accessions	Modifications	MH+ [Da]	A5: Area	B5: Area	q-Value	PEP	A2	XCorr A2	B2	XCorr B2	# Missed Cleavages
	VLNSYFIGQDSTYR	1	1	67463374		1662.82	19117780	0	0	5.68215e-06	High	3.53714			0
	SLQAIAEQR	1	1	67463374		1015.55	7.225e+06	0	0	0.000620359	High	3.0021			0
	SGFVIYSVR	1	1	67463374		1027.56	3.69316e+06	0	0	0.00137529	High	2.61611			0
	YINALNR	1	1	67463374		863.475	1.24876e+06	0	0	0.000517258	High	2.10056			0
67477781	60S ribosomal protein L27 [Entamoeba histolytica HM-1:IMSS]	49.64	1	8	8	10	6.18673e+06	1.32992e+06	31.8085	49.64	8	10		0			139	15.7487	10.4331
	Sequence	# Proteins	# Protein Groups	Protein Group Accessions	Modifications	MH+ [Da]	A5: Area	B5: Area	q-Value	PEP	A2	XCorr A2	B2	XCorr B2	# Missed Cleavages
	YTVNLEQFNLIK	1	1	67477781		1481.8	6.44202e+06	0	0	2.71904e-06	High	4.42217			0
	AVVSSVNLQGTK	1	1	67477781		1202.68	4.49533e+06	0	0	2.47362e-06	High	3.70392			0
	AISSQFAEEYRK	1	1	67477781		1428.72	7.60933e+06	0	0	0.00107651	High	3.3889			1
	VINVNHVMPTK	1	1	67477781		1251.69	1.98806e+06	0	0	8.27247e-05	High	3.14228			0
	AVVSSVNLQGTKDR	1	1	67477781		1473.81	841317	0	0	0.00144334	High	3.12458			1
	AISSQFAEEYR	1	1	67477781		1300.62	1.90811e+06	0	0	3.31016e-05	High	3.07648			0
	YGFVTVVGVER	1	1	67477781		1225.66	1.51859e+06	0	0	4.19455e-05	High	2.87115			0
	VINVNHVMPTK	1	1	67477781	M8(Oxidation)	1267.68	1.02697e+06	0	0	0.0003749	High	2.40261			0
	GKESWLFTK	1	1	67477781		1095.59	4.50883e+06	0	0.000274	0.00627349	High	2.81399			1
67473265	40S ribosomal protein S3a [Entamoeba histolytica HM-1:IMSS]	27.34	2	5	5	10	5.31441e+06	1.31208e+06	23.2885	27.34	5	7	4.69992	7.42	2	3	256	29.0187	9.84717
	Sequence	# Proteins	# Protein Groups	Protein Group Accessions	Modifications	MH+ [Da]	A5: Area	B5: Area	q-Value	PEP	A2	XCorr A2	B2	XCorr B2	# Missed Cleavages
	LLDQHQDTSAPVEAAPVAEEKGEVVEA	1	1	67473265		2832.4	6.59004e+06	0	0	4.84408e-05	High	5.14757			1
	VVEVNLADLMENEK	1	1	67473265		1602.81	2.41173e+06	0	0	1.90869e-06	High	4.5023			0
	VVEVNLADLMENEK	1	1	67473265	M10(Oxidation)	1618.81	1.91393e+06	0	0	1.21268e-07	High	4.33383			0
	VFSMDNVYIR	1	1	67473265		1243.62	1.64861e+06	0	0	0.000809977	High	2.80174			0
	TVGQIVVNK	2	1	67473265		957.574	2.00485e+06	554880	0	7.13413e-05	High	2.28717	High	1.59985	0
	ELTQFVDYLR	2	1	67473265		1283.67	6.94146e+06	2.06928e+06	0	0.00780479	High	2.24227	High	2.37195	0
	VFSMDNVYIR	1	1	67473265	M4(Oxidation)	1259.61	1.94376e+06	0	0.000151	0.00339827	High	1.97358			0
183230625	hypothetical protein [Entamoeba histolytica HM-1:IMSS]	2.69	1	2	2	2	1.57587e+06	1.29791e+06	5.32508	2.69	2	2		0			781	90.4518	7.07861
	Sequence	# Proteins	# Protein Groups	Protein Group Accessions	Modifications	MH+ [Da]	A5: Area	B5: Area	q-Value	PEP	A2	XCorr A2	B2	XCorr B2	# Missed Cleavages
	EFFNINPELDVVK	1	1	183230625		1563.81	2.65195e+06	0	0	1.63976e-05	High	3.16094			0
	IADEIFVK	1	1	183230625		934.526	499786	0	0	0.000563287	High	2.16414			0
183232024	cysteine synthase A [Entamoeba histolytica HM-1:IMSS]	15.73	3	4	4	5	1.3318e+07	1.27183e+06	14.0686	15.73	4	5		0			337	36.6831	6.81494
	Sequence	# Proteins	# Protein Groups	Protein Group Accessions	Modifications	MH+ [Da]	A5: Area	B5: Area	q-Value	PEP	A2	XCorr A2	B2	XCorr B2	# Missed Cleavages
	IIAVEPEESAVLEGK	3	1	183232024		1583.86	3.03271e+07	0	0	1.29974e-07	High	3.57745			0
	VNIAMPSTMSVER	3	1	183232024		1434.71	6.54191e+06	0	0	0.000230516	High	3.09227			0
	VGFNIVYQAIKDGR	3	1	183232024		1579.86	2.77252e+06	0	0	1.14729e-05	High	2.70281			1
	VNIAMPSTMSVER	3	1	183232024	M9(Oxidation)	1450.71	1.99906e+06	0	0.000151	0.00457674	High	2.60872			0
	GMPGAIEEVNK	3	1	183232024		1144.57	3.08492e+06	0	0.001267	0.0359272	Medium	2.08731			0
67483902	threonine dehydratase [Entamoeba histolytica HM-1:IMSS]	6.99	1	2	2	2	4.20178e+06	1.23101e+06	6.78484	6.99	2	2		0			429	46.5332	6.29053
	Sequence	# Proteins	# Protein Groups	Protein Group Accessions	Modifications	MH+ [Da]	A5: Area	B5: Area	q-Value	PEP	A2	XCorr A2	B2	XCorr B2	# Missed Cleavages
	VAVIVSGGNVNMR	1	1	67483902		1315.72	904844	0	0	0.000123716	High	3.70225			0
	QLGVPTTIIVPNFTNPR	1	1	67483902		1867.05	7.49872e+06	0	0	0.000113238	High	3.0826			0
67472614	60S ribosomal protein L10 [Entamoeba histolytica HM-1:IMSS]	34.29	2	10	10	12	3.59852e+06	1.22868e+06	27.1935	33.33	9	10	6.21814	10.95	2	2	210	23.7684	9.979
	Sequence	# Proteins	# Protein Groups	Protein Group Accessions	Modifications	MH+ [Da]	A5: Area	B5: Area	q-Value	PEP	A2	XCorr A2	B2	XCorr B2	# Missed Cleavages
	VGQVLISGR	1	1	67472614		928.559	2.92153e+06	0	0	3.12931e-06	High	3.4228			0
	YTKEEYQQLKK	1	1	67472614		1457.77	1.13991e+06	0	0	5.72933e-05	High	3.40395			2
	ENISSEAMEAAR	2	1	67472614		1307.59	4260532	0	0	4.49675e-06	High	3.13284			0
	ENISSEAMEAAR	2	1	67472614	M8(Oxidation)	1323.59	2.01573e+06	1.04905e+06	0	8.97375e-05	High	3.06873	High	3.45198	0
	CKEQHLPAMIK	1	1	67472614	C1(Nethylmaleimide)	1422.73	3.6135e+06	0	0	0.00017643	High	2.99758			1
	IKLFDIGNR	1	1	67472614		1075.63	808304	0	0	0.00100661	High	2.81165			1
	MLSCAGADR	1	1	67472614	C4(Carbamidomethyl)	980.43	202658	0	0	0.00172575	High	2.2495			0
	VKVGQVLISGR	2	1	67472614		1155.72	0	1.40831e+06	0	0.000123866			High	2.76616	1
	YTKEEYQQLK	1	1	67472614		1329.67	657190	0	0.000151	0.00275311	High	2.12267			1
	IIADGCYFK	1	1	67472614	C6(Nethylmaleimide)	1154.56	1.92894e+06	0	0.000151	0.00291839	High	1.95766			0
	LFDIGNR	1	1	67472614		834.451	2.65223e+06	0	0.000274	0.00735404	High	2.02616			0
183233755	NAD(FAD)-dependent dehydrogenase [Entamoeba histolytica HM-1:IMSS]	13.7	1	12	12	15	6.01625e+06	1.2286e+06	39.058	13.7	12	13	5.46453	3	2	2	1066	116.118	6.94678
	Sequence	# Proteins	# Protein Groups	Protein Group Accessions	Modifications	MH+ [Da]	A5: Area	B5: Area	q-Value	PEP	A2	XCorr A2	B2	XCorr B2	# Missed Cleavages
	VTEGDVNAAIDEGAR	1	1	183233755		1516.73	3.62478e+06	939211	0	1.02153e-09	High	4.57222	High	3.4097	0
	VFSTTLPVEGGNLIR	1	1	183233755		1602.89	6.64243e+06	0	0	2.05225e-06	High	3.95376			0
	AVVYGTAPVEIHAK	1	1	183233755		1454.8	1.99959e+06	0	0	6.42795e-07	High	3.57114			0
	YGEELTGPEYAYR	1	1	183233755		1547.7	6.37299e+06	0	0	1.6375e-06	High	3.48141			0
	CAGVMTAGLAQALVNYK	1	1	183233755	C1(Nethylmaleimide)	1834.93	3.32623e+06	1.518e+06	0	3.63735e-05	High	3.29759	High	2.05483	0
	KGEEYLLDR	1	1	183233755		1122.58	2.07006e+06	0	0	0.000260116	High	3.23523			1
	VLGVYEILPK	1	1	183233755		1130.68	5.03333e+06	0	0	1.27749e-05	High	3.09336			0
	GNTLIHELQPK	1	1	183233755		1249.69	4.08343e+06	0	0	0.000563924	High	2.88691			0
	RLNIPMTAVAK	1	1	183233755		1213.71	2.61932e+06	0	0.000151	0.00475691	High	2.7268			1
	SHPEIVLEEK	1	1	183233755		1180.62	1.23891e+06	0	0.000151	0.00446634	High	1.64867			0
	NVPVELWDYEK	1	1	183233755		1391.69	2.89748e+06	0	0.000663	0.0209575	Medium	1.90713			0
	TDEEIPNLNK	1	1	183233755		1172.58	961345	0	0.001152	0.0311582	Medium	2.4487			0
67478606	hypothetical protein [Entamoeba histolytica HM-1:IMSS]	19.59	1	3	3	4	3.18174e+06	1.22559e+06	13.1252	19.59	3	4		0			148	15.9415	8.26514
	Sequence	# Proteins	# Protein Groups	Protein Group Accessions	Modifications	MH+ [Da]	A5: Area	B5: Area	q-Value	PEP	A2	XCorr A2	B2	XCorr B2	# Missed Cleavages
	IAEVAAQEEAEQMR	1	1	67478606		1574.75	6.41433e+06	0	0	1.22397e-06	High	4.68173			0
	IAEVAAQEEAEQMR	1	1	67478606	M13(Oxidation)	1590.75	2.75484e+06	0	0	4.62682e-06	High	3.87271			0
	NAPVRSEPAPSDLPK	1	1	67478606		1577.83	1.15989e+06	0	0.000274	0.01507	Medium	2.78996			1
	SEPAPSDLPK	1	1	67478606		1040.53	1.971e+06	0	0.000274	0.00687221	High	1.78082			0
67483730	Xaa-Pro dipeptidase [Entamoeba histolytica HM-1:IMSS]	28.87	1	12	12	13	7.13225e+06	1.19264e+06	33.9791	28.87	12	13		0			471	53.8998	6.1001
	Sequence	# Proteins	# Protein Groups	Protein Group Accessions	Modifications	MH+ [Da]	A5: Area	B5: Area	q-Value	PEP	A2	XCorr A2	B2	XCorr B2	# Missed Cleavages
	YATDLTLTYPINGK	1	1	67483730		1569.82	5.57136e+06	0	0	0.000150474	High	3.87069			0
	GLLEAGLIK	1	1	67483730		913.573	1.27581e+06	0	0	0.000101922	High	3.26639			0
	IEDDVLVTEEGVEVLDKDIPR	1	1	67483730		2383.23	6.92603e+06	0	0	1.37213e-06	High	3.23557			1
	NFGYFPICASGNK	1	1	67483730	C8(Nethylmaleimide)	1542.71	1.11081e+06	0	0	5.40289e-05	High	3.17687			0
	TKEEIDFMR	1	1	67483730		1168.57	2.68085e+06	0	0	0.000709408	High	2.88061			1
	GVNSDSGSQPAPIR	1	1	67483730		1384.68	2.96363e+06	0	0	1.58741e-05	High	2.85027			0
	YLVENEIRK	1	1	67483730		1163.64	2.43566e+06	0	0.000274	0.00509712	High	2.29604			1
	LAINGTAEAHR	1	1	67483730		1152.61	891623	0	0.000274	0.0130849	Medium	2.26496			0
	STTSHFLK	1	1	67483730		920.485	541688	0	0.000274	0.0145186	Medium	2.07255			0
	IIIPDIPK	1	1	67483730		908.583	8.89938e+06	0	0.000274	0.00783069	High	1.94043			0
	LNPSMIYLYAK	1	1	67483730	M5(Oxidation)	1328.7	1.42853e+06	0	0.000914	0.0266661	Medium	1.71755			0
	TKEEIDFMR	1	1	67483730	M8(Oxidation)	1184.56	729606	0	0.001267	0.0370355	Medium	2.2191			1
	EAGFYGIVK	1	1	67483730		983.52	2.8943e+06	0	0.001381	0.0420812	Medium	2.18809			0
9295	ubiquitin [Entamoeba histolytica]	48.57	3	3	3	9	1.58572e+07	1.16351e+06	14.0653	48.57	3	5	9.58799	35.71	2	4	70	7.84523	6.02393
	Sequence	# Proteins	# Protein Groups	Protein Group Accessions	Modifications	MH+ [Da]	A5: Area	B5: Area	q-Value	PEP	A2	XCorr A2	B2	XCorr B2	# Missed Cleavages
	TITLEVEPNDSIDAIK	3	1	9295		1757.92	3.6815e+07	0	0	6.07574e-06	High	3.59484	High	3.09527	0
	ESTLHLVLR	3	1	9295		1067.62	6.94952e+06	0	0	0.000306466	High	2.70168			0
	TLSDYNIQK	3	1	9295		1081.55	3.80696e+06	1.16351e+06	0	0.00316203	High	2.34961	High	1.67142	0
67465037	AP-1 complex subunit mu-2 [Entamoeba histolytica HM-1:IMSS]	5.39	1	2	2	3	1.80441e+06	1.11213e+06	5.43407	5.39	2	3		0			427	49.7016	8.14795
	Sequence	# Proteins	# Protein Groups	Protein Group Accessions	Modifications	MH+ [Da]	A5: Area	B5: Area	q-Value	PEP	A2	XCorr A2	B2	XCorr B2	# Missed Cleavages
	VLQNYITQESHR	1	1	67465037		1487.76	2.39255e+06	0	0	8.80484e-05	High	2.82952			0
	EAINANNVQIR	1	1	67465037		1241.66	1.21628e+06	0	0	4.03163e-05	High	2.60455			0
67477642	PCTP-like protein [Entamoeba histolytica HM-1:IMSS]	11.2	2	3	3	5	1.63676e+06	1.09963e+06	15.7043	11.2	3	5		0			259	30.7759	5.69385
	Sequence	# Proteins	# Protein Groups	Protein Group Accessions	Modifications	MH+ [Da]	A5: Area	B5: Area	q-Value	PEP	A2	XCorr A2	B2	XCorr B2	# Missed Cleavages
	TMVGGVIDSLMK	2	1	67477642	M11(Oxidation)	1266.65	3.75872e+06	0	0	2.73308e-07	High	3.7557			0
	TMVGGVIDSLMK	2	1	67477642		1250.65	3.7509e+06	0	0	0.000102536	High	3.10478			0
	NPENTAEIQVK	2	1	67477642		1242.64	795711	0	0.000274	0.00750177	High	2.76762			0
	LNDWQR	2	1	67477642		831.413	355850	0	0.000274	0.00632866	High	2.53508			0
67464777	coatomer alpha subunit [Entamoeba histolytica HM-1:IMSS]	7.8	1	5	5	6	2.47693e+06	1.07988e+06	10.0473	5.79	4	4	6.69445	3.52	2	2	795	90.1615	9.11475
	Sequence	# Proteins	# Protein Groups	Protein Group Accessions	Modifications	MH+ [Da]	A5: Area	B5: Area	q-Value	PEP	A2	XCorr A2	B2	XCorr B2	# Missed Cleavages
	DVIGQYVVGYLR	1	1	67464777		1381.75	1.30295e+06	883275	0	0.000113436	High	3.37595	High	2.98761	0
	DYSTLVSMVEQR	1	1	67464777		1427.69	1.40704e+06	0	0	0.000103959	High	2.18197			0
	ANIPLVVSASLDQTVR	1	1	67464777		1682.95	0	1.27649e+06	0	5.70374e-07			High	3.70683	0
	SITLTERPER	1	1	67464777		1201.65	899108	0	0.000914	0.0270036	Medium	2.47437			0
	LLTINPNEYLFK	1	1	67464777		1464.81	4.72081e+06	0	0.001267	0.0344249	Medium	2.01505			0
67470874	dolichol monophosphate mannose synthase [Entamoeba histolytica HM-1:IMSS]	7.37	1	2	2	4	8.48242e+06	1.05836e+06	13.7158	7.37	2	4		0			353	38.8488	8.20654
	Sequence	# Proteins	# Protein Groups	Protein Group Accessions	Modifications	MH+ [Da]	A5: Area	B5: Area	q-Value	PEP	A2	XCorr A2	B2	XCorr B2	# Missed Cleavages
	GLSPAVIEGFGIAK	1	1	67470874		1358.77	8.67118e+06	0	0	6.71993e-09	High	4.3184			0
	NVVEVPIIFTTR	1	1	67470874		1387.8	8.29367e+06	0	0	4.70892e-05	High	3.14357			0
67483345	type A flavoprotein [Entamoeba histolytica HM-1:IMSS]	40.64	1	14	14	35	1.49661e+07	988610	72.0809	40.64	14	28	16.8752	9.11	3	7	406	45.9972	6.29053
	Sequence	# Proteins	# Protein Groups	Protein Group Accessions	Modifications	MH+ [Da]	A5: Area	B5: Area	q-Value	PEP	A2	XCorr A2	B2	XCorr B2	# Missed Cleavages
	VVIAYGSAYGYTQK	1	1	67483345		1519.78	5.21055e+06	0	0	6.71018e-05	High	4.27537			0
	VLVSCDVFGGHYADER	1	1	67483345	C5(Carbamidomethyl)	1823.84	4.47583e+06	0	0	1.87493e-07	High	3.90287			0
	GLDMIETQMGFPSDELK	1	1	67483345	M9(Oxidation)	1926.89	5.51204e+06	0	0	1.39053e-07	High	3.83934			0
	FVQCFGSFGWSGEGVK	1	1	67483345	C4(Carbamidomethyl)	1791.82	5.65832e+06	0	0	2.43727e-07	High	3.67498			0
	MAEQISEGIK	1	1	67483345		1105.56	6.17572e+06	933753	0	0.000201753	High	3.35471	High	2.93137	0
	GLDMIETQMGFPSDELK	1	1	67483345	M4(Oxidation); M9(Oxidation)	1942.88	6.3706e+06	0	0	1.15575e-06	High	3.34352			0
	VFNDQMMER	1	1	67483345		1169.51	7.86698e+06	0	0	6.94447e-05	High	3.00517			0
	TLDLGNYHLK	1	1	67483345		1173.63	1.59115e+07	539320	0	3.65503e-05	High	2.8771	High	3.14771	0
	MAEQISEGIK	1	1	67483345	M1(Oxidation)	1121.55	1.89483e+06	566704	0	0.000293351	High	2.85194	High	2.57646	0
	GLDMIETQMGFPSDELK	1	1	67483345		1910.89	1.90232e+07	1.49276e+06	0	6.27062e-07	High	2.81245	High	3.84227	0
	YIGHIKENTK	1	1	67483345		1202.65	2.06768e+06	0	0	0.000178688	High	2.78914			1
	AICCSHGPVLR	1	1	67483345	C3(Carbamidomethyl); C4(Carbamidomethyl)	1269.62	1.13037e+06	0	0	0.000733666	High	2.78873			0
	THIKENIER	1	1	67483345		1139.62	2.72796e+06	0	0	0.00172318	High	2.41869			1
	FQPNSNELQTCFEWGK	1	1	67483345	C11(Carbamidomethyl)	1984.89	6.57963e+06	0	0	0.000102352	High	2.32365			0
	VFNDQMMER	1	1	67483345	M7(Oxidation)	1185.51	1.54794e+06	0	0	0.000649959	High	2.20422			0
	FQPNSNELQTCFEWGK	1	1	67483345	C11(Nethylmaleimide)	2052.92	2.61268e+06	0	0	0.000875268	Medium	1.74849			0
	VHQPVEPLSIK	1	1	67483345		1246.72	9.96359e+06	0	0.000151	0.00324413	High	2.92426			0
	VFNDQMMER	1	1	67483345	M6(Oxidation); M7(Oxidation)	1201.5	1.51308e+06	0	0.000274	0.00557372	High	2.0207			0
	IEDVIGK	1	1	67483345		773.442	1.14697e+06	0	0.000274	0.00485483	High	1.76748			0
	QWAQPIALK	1	1	67483345		1054.61	7289568	0	0.001381	0.0395703	Medium	1.38871			0
67469707	Rho family GTPase [Entamoeba histolytica HM-1:IMSS]	26.67	2	6	6	6	3.10193e+06	913614	15.739	26.67	6	6		0			195	21.57	7.56201
	Sequence	# Proteins	# Protein Groups	Protein Group Accessions	Modifications	MH+ [Da]	A5: Area	B5: Area	q-Value	PEP	A2	XCorr A2	B2	XCorr B2	# Missed Cleavages
	CVIVGDGAVGK	2	1	67469707	C1(Nethylmaleimide)	1142.59	2.57584e+06	0	0	0.000533341	High	3.29831			0
	KITPITTEQGEAK	2	1	67469707		1415.78	1.8939e+06	0	0	4.0062e-06	High	3.1619			1
	TPCLLVGTK	2	1	67469707	C3(Carbamidomethyl)	988.551	1.45416e+06	0	0	0.000408595	High	2.81489			0
	ITPITTEQGEAK	2	1	67469707		1287.68	1.74051e+06	0	0	0.000120457	High	2.22933			0
	LVFDEAVR	2	1	67469707		948.517	4.83606e+06	0	0.000274	0.00973674	High	2.55544			0
	LDMREDKEQLK	2	1	67469707		1404.72	424974	0	0.000274	0.0138175	Medium	1.67917			2
67481145	Rab family GTPase [Entamoeba histolytica HM-1:IMSS]	40.67	1	7	7	12	9.65497e+06	910129	28.3436	40.67	7	9	9.6119	11.96	2	3	209	23.3648	5.24951
	Sequence	# Proteins	# Protein Groups	Protein Group Accessions	Modifications	MH+ [Da]	A5: Area	B5: Area	q-Value	PEP	A2	XCorr A2	B2	XCorr B2	# Missed Cleavages
	FNEQSIPALLVGNK	1	1	67481145		1529.84	1.14401e+07	985366	0	8.05534e-07	High	4.23147	High	4.00677	0
	QFSDLVNPKPDANNVDISK	1	1	67481145		2101.06	7.89595e+06	0	0	1.9147e-05	High	3.28869			0
	IIVIGEPSVGK	1	1	67481145		1111.67	9.62882e+06	834892	0	0.000270953	High	3.07484	High	2.49403	0
	ATIGVDFAVK	1	1	67481145		1020.57	1.25387e+06	0	0	0.00191219	High	2.82258			0
	YSDGILTSAK	1	1	67481145		1054.54	2.80834e+06	0	0	0.000549882	High	2.8145			0
	FTTVDERDVELR	1	1	67481145		1479.75	2.98976e+06	0	0.000151	0.00429458	High	2.64456			1
	LWDIAGQEK	1	1	67481145		1059.55	2.01552e+06	0	0.001267	0.0371807	Medium	2.63275			0
67476493	hypothetical protein [Entamoeba histolytica HM-1:IMSS]	20.39	1	3	3	3	1.51203e+06	889185	8.66509	20.39	3	3		0			152	17.6546	8.26514
	Sequence	# Proteins	# Protein Groups	Protein Group Accessions	Modifications	MH+ [Da]	A5: Area	B5: Area	q-Value	PEP	A2	XCorr A2	B2	XCorr B2	# Missed Cleavages
	CSHELDELGVDNPLLNK	1	1	67476493	C1(Nethylmaleimide)	2020.97	0	0	0	4.62287e-08	High	3.75471			0
	ETTPVEETERPK	1	1	67476493		1415.7	2.15541e+06	0	0	0.000612608	High	2.54698			0
	ETTPVEETERPKTD	1	1	67476493		1631.78	868643	0	0.000274	0.00953655	High	2.36341			1
67466441	60S ribosomal protein L9 [Entamoeba histolytica HM-1:IMSS]	33.5	2	6	6	6	5.32742e+06	847440	20.4269	33.5	6	6		0			197	22.2729	9.36377
	Sequence	# Proteins	# Protein Groups	Protein Group Accessions	Modifications	MH+ [Da]	A5: Area	B5: Area	q-Value	PEP	A2	XCorr A2	B2	XCorr B2	# Missed Cleavages
	VSQSAANIHAANLVR	2	1	67466441		1550.84	5.52053e+06	0	0	3.53009e-05	High	4.45606			0
	VVYAHFPVTLVIADDGK	2	1	67466441		1844	2.1605e+06	0	0	0.000119007	High	3.54981			0
	SIQVQNFLGEK	2	1	67466441		1262.68	4747763	0	0	5.80052e-05	High	3.50622			0
	SIQVQNFLGEKR	2	1	67466441		1418.78	3.08458e+06	0	0	0.000770754	High	3.41486			1
	QFLDGVYVSEK	2	1	67466441		1284.65	5.71398e+06	0	0	0.00160298	High	2.65502			0
	HIEMYDGVVVK	2	1	67466441	M4(Oxidation)	1305.65	0	0	0.000274	0.00744059	High	2.84487			0
67467661	40S ribosomal protein S3 [Entamoeba histolytica HM-1:IMSS]	37.3	1	10	10	15	5.8792e+06	829881	34.5554	37.3	10	13	4.03811	8.61	2	2	244	26.9175	9.84717
	Sequence	# Proteins	# Protein Groups	Protein Group Accessions	Modifications	MH+ [Da]	A5: Area	B5: Area	q-Value	PEP	A2	XCorr A2	B2	XCorr B2	# Missed Cleavages
	VTIMLDTDPSGK	1	1	67467661		1276.65	4.13674e+06	0	0	1.55055e-06	High	4.05369			0
	ELSADGYSGVEVR	1	1	67467661		1381.66	3.11294e+06	0	0	3.5044e-05	High	3.74238			0
	GLCPVSQAESIKYK	1	1	67467661	C3(Carbamidomethyl)	1579.82	1.68142e+06	0	0	0.000212024	High	3.17683			1
	IPDVVEIK	1	1	67467661		912.542	7.85854e+06	0	0	0.000483797	High	2.64724			0
	VTIMLDTDPSGK	1	1	67467661	M4(Oxidation)	1292.64	1.6721e+06	0	0	0.000710456	High	2.54216			0
	TEVIPANKQ	1	1	67467661		999.548	1.0811e+06	616677	0	0.00118746	High	2.47872	High	2.20294	1
	GLCPVSQAESIK	1	1	67467661	C3(Carbamidomethyl)	1288.66	5.64233e+06	1.04308e+06	0	0.000114146	High	2.37509	Medium	1.83517	0
	IAEGLPVR	1	1	67467661		854.511	1.04368e+06	0	0	0.00178512	High	2.2775			0
	TTNIIGDKGR	1	1	67467661		1074.59	731619	0	0	0.00171112	High	2.23368			1
	DKIELYVEK	1	1	67467661		1136.62	2.02058e+06	0	0.000151	0.00353045	Medium	2.30388			1
	QFYSSAVR	1	1	67467661		957.481	1.26172e+06	0	0.000274	0.0145164	Medium	1.60666			0
67473800	long-chain-fatty-acid--CoA ligase [Entamoeba histolytica HM-1:IMSS]	15.5	1	9	9	14	6.32092e+06	803022	35.2625	12.23	8	11	10.1532	7.67	3	3	613	68.876	6.90283
	Sequence	# Proteins	# Protein Groups	Protein Group Accessions	Modifications	MH+ [Da]	A5: Area	B5: Area	q-Value	PEP	A2	XCorr A2	B2	XCorr B2	# Missed Cleavages
	GQQALELAENISGGIK	1	1	67473800		1627.87	3.97716e+06	0	0	8.07593e-07	High	5.29038			0
	GQQALELAENISGGIKK	1	1	67473800		1755.97	4.28714e+06	1.00826e+06	0	2.35798e-05	High	4.78805	High	4.83661	1
	CRELPTADILGYK	1	1	67473800	C1(Nethylmaleimide)	1603.82	2.8349e+06	0	0	1.52111e-06	High	3.73149			1
	YINVDSTVPYSNPMNLDIR	1	1	67473800	M14(Oxidation)	2227.07	2.62909e+06	0	0	9.44795e-09	High	3.66256			0
	YINVDSTVPYSNPMNLDIR	1	1	67473800		2211.07	5.4592e+06	0	0	8.85843e-05	High	3.64515			0
	SLVDIISIGK	1	1	67473800		1044.63	3.60783e+06	898952	0	0.00282941	High	2.63536	High	2.73483	0
	GIPSFAIPR	1	1	67473800		957.553	7.01863e+06	0	0	0.000349191	High	1.96363			0
	LAQGEFVAVENVEQAMISNK	1	1	67473800		2177.1	0	501854	0	0.000983484			High	2.58175	0
	ELPTADILGYK	1	1	67473800		1219.66	6.48493e+06	0	0.000151	0.00338919	High	2.21341			0
	SNLYYNR	1	1	67473800		929.45	367594	0	0.000274	0.00755516	High	1.80102			0
67475126	calponin homology domain protein [Entamoeba histolytica HM-1:IMSS]	6.95	1	3	3	3	1.90175e+06	797029	9.49244	6.95	3	3		0			619	69.7519	4.91943
	Sequence	# Proteins	# Protein Groups	Protein Group Accessions	Modifications	MH+ [Da]	A5: Area	B5: Area	q-Value	PEP	A2	XCorr A2	B2	XCorr B2	# Missed Cleavages
	AQALKENIEAAINK	1	1	67475126		1512.84	1.70401e+06	0	0	0.000193522	High	3.30223			1
	LTGIGPTDIVDGNVK	1	1	67475126		1498.81	2.0995e+06	0	0	2.94139e-05	High	3.10488			0
	SLEGYIANISEAER	1	1	67475126		1551.77	0	0	0	1.58548e-05	High	3.08533			0
67477740	L-myo-inositol-1-phosphate synthase [Entamoeba histolytica HM-1:IMSS]	33.07	1	14	14	15	8.65799e+06	753568	40.288	33.07	14	15		0			508	56.5074	6.48096
	Sequence	# Proteins	# Protein Groups	Protein Group Accessions	Modifications	MH+ [Da]	A5: Area	B5: Area	q-Value	PEP	A2	XCorr A2	B2	XCorr B2	# Missed Cleavages
	LQSIVSYNHLGNNDGK	1	1	67477740		1758.88	4.48453e+06	0	0	2.08196e-07	High	4.13877			0
	SVLADFLVSSGLK	1	1	67477740		1335.75	9389083	0	0	5.05064e-06	High	3.82103			0
	GVHEPNYYGSYTQSATMR	1	1	67477740		2060.92	1.94482e+06	0	0	2.00992e-06	High	3.27687			0
	EGLNDTAENLLK	1	1	67477740		1316.67	3.47607e+06	0	0	0.000629541	High	3.03233			0
	AQVVDYDLQR	1	1	67477740		1206.61	6.77767e+06	0	0	1.75333e-05	High	3.02096			0
	VNMADALKR	1	1	67477740		1017.55	1.7934e+06	0	0	0.00016768	High	2.59679			1
	SYIAANQDDRADNVIPGTK	1	1	67477740		2048.01	6.94024e+06	0	0	0.000607255	High	2.56711			1
	SNVVSDVVK	1	1	67477740		946.523	1.86052e+06	0	0	0.0015458	High	2.53673			0
	GSPVINALFK	1	1	67477740		1045.61	9.64465e+06	0	0	0.00101207	High	2.28274			0
	EGVICTPIAK	1	1	67477740	C5(Carbamidomethyl)	1087.58	698560	0	0.000151	0.00303145	High	1.8766			0
	YVPYVGDSKR	1	1	67477740		1183.61	1.71256e+06	0	0.000274	0.00756859	High	2.18234			1
	EGEHPDHVIVIK	1	1	67477740		1372.72	951557	0	0.000274	0.00581353	High	1.87655			0
	EGVICTPIAK	1	1	67477740	C5(Nethylmaleimide)	1155.61	1.21897e+06	0	0.000663	0.0219152	Medium	2.60531			0
	NLSSPSQFR	1	1	67477740		1035.52	2.54309e+06	0	0.000663	0.018743	Medium	2.12801			0
	VTYSIDGKEFK	1	1	67477740		1286.67	0	0	0.001616	0.0463425	Medium	2.34584			1
1168194	RecName: Full=14-3-3 protein 3; Short=14-3-3-3	16.53	2	3	4	4	1.32327e+06	675698	9.6895	16.53	4	4		0			236	27.0385	4.83057
	Sequence	# Proteins	# Protein Groups	Protein Group Accessions	Modifications	MH+ [Da]	A5: Area	B5: Area	q-Value	PEP	A2	XCorr A2	B2	XCorr B2	# Missed Cleavages
	IITSLEQKEQAK	2	1	1168194		1387.78	1.8481e+06	0	0	0.00110539	High	3.28219			1
	NLLSVAYK	4	2	1168190;1168194		907.528	1.51064e+06	0	0	0.00140752	High	1.88043			0
	AKIEDELAK	2	1	1168194		1016.56	611074	0	0.000151	0.00480617	High	2.46817			1
	GNDKHVEIIK	2	1	1168194		1152.64	457257	0	0.001616	0.044104	Medium	2.0587			1
67466902	AP-2 complex protein [Entamoeba histolytica HM-1:IMSS]	2.29	1	2	2	2	2.75759e+06	670006	5.60158	2.29	2	2		0			961	109.126	5.47803
	Sequence	# Proteins	# Protein Groups	Protein Group Accessions	Modifications	MH+ [Da]	A5: Area	B5: Area	q-Value	PEP	A2	XCorr A2	B2	XCorr B2	# Missed Cleavages
	QNNPIDLPTVLGGMR	1	1	67466902		1624.85	4.46515e+06	0	0	0.000352867	High	3.89101			0
	ILTELLR	1	1	67466902		857.548	1.05002e+06	0	0.000663	0.018899	Medium	1.71057			0
67469327	cysteine proteinase 2 [Entamoeba histolytica HM-1:IMSS]	10.48	1	2	2	2	2.51752e+06	661908	6.98858	10.48	2	2		0			315	34.666	7.21045
	Sequence	# Proteins	# Protein Groups	Protein Group Accessions	Modifications	MH+ [Da]	A5: Area	B5: Area	q-Value	PEP	A2	XCorr A2	B2	XCorr B2	# Missed Cleavages
	GGDANTLDLSEEHMVQCTR	1	1	67469327	C17(Carbamidomethyl)	2132.94	3.82684e+06	0	0	2.86209e-05	High	4.19101			0
	ESDYPYTGSDSTCK	1	1	67469327	C13(Carbamidomethyl)	1609.64	1.2082e+06	0	0	1.12606e-06	High	2.79757			0
183231113	dihydropyrimidine dehydrogenase [Entamoeba histolytica HM-1:IMSS]	14.87	1	10	10	15	7.88843e+06	628303	44.7018	14.87	10	15		0			901	98.7185	6.56592
	Sequence	# Proteins	# Protein Groups	Protein Group Accessions	Modifications	MH+ [Da]	A5: Area	B5: Area	q-Value	PEP	A2	XCorr A2	B2	XCorr B2	# Missed Cleavages
	YVVESVHIPVYPK	1	1	183231113		1529.84	5.62985e+06	0	0	5.69186e-07	High	4.29628			0
	LTPNVGNIEELAAAAMR	1	1	183231113		1769.93	9.59078e+06	0	0	1.80483e-05	High	4.04184			0
	LNSSVSASDIAGLRK	1	1	183231113		1517.83	3.29777e+06	0	0	0.0002548	High	3.89986			1
	GYLNSQGVESFMPYGEK	1	1	183231113		1905.87	2.76361e+06	0	0	0.000370814	High	3.4428			0
	CFQAGFGFALTK	1	1	183231113	C1(Nethylmaleimide)	1414.69	2.29624e+06	0	0	7.60365e-05	High	3.23175			0
	IMPTIGNVPVIEK	1	1	183231113		1410.8	8.44466e+06	0	0	0.000212469	High	3.22394			0
	LTPNVGNIEELAAAAMR	1	1	183231113	M16(Oxidation)	1785.92	4.80618e+06	0	0	3.33919e-06	High	3.18002			0
	LAEVTGIALK	1	1	183231113		1014.62	2.76881e+06	0	0	0.00114112	High	3.14545			0
	QKPYTFGDAPLAR	1	1	183231113		1463.76	1.47519e+06	0	0	0.000305307	High	2.68074			0
	SMIGVIER	1	1	183231113		904.495	475497	0	0	0.00169655	High	2.16448			0
	TPFWTLDNKQDKPVPK	1	1	183231113		1914.02	1.94953e+06	0	0.000151	0.00421237	High	3.26575			1
103484576	alpha2-COP [Entamoeba histolytica]	4.77	2	3	3	3	1.87837e+06	616370	9.87451	4.77	3	3		0			860	96.7105	7.63525
	Sequence	# Proteins	# Protein Groups	Protein Group Accessions	Modifications	MH+ [Da]	A5: Area	B5: Area	q-Value	PEP	A2	XCorr A2	B2	XCorr B2	# Missed Cleavages
	SEIPFVISSSYDTTVR	2	1	103484576		1800.91	3.65757e+06	0	0	1.56685e-05	High	3.80779			0
	LESERPAYFVTGK	2	1	103484576		1496.78	1.01634e+06	0	0	0.000106396	High	3.14463			0
	GDGAVDLAGSVK	2	1	103484576		1088.56	961198	0	0	3.3722e-05	High	2.92209			0
67481663	Gal/GalNAc lectin heavy subunit [Entamoeba histolytica HM-1:IMSS]	9.72	1	8	9	10	5.88808e+06	595093	31.1951	9.72	9	10		0			1286	144.233	5.31299
	Sequence	# Proteins	# Protein Groups	Protein Group Accessions	Modifications	MH+ [Da]	A5: Area	B5: Area	q-Value	PEP	A2	XCorr A2	B2	XCorr B2	# Missed Cleavages
	YTAGQGQVDPLVNIAK	1	1	67481663		1673.89	7.93364e+06	0	0	4.4395e-07	High	4.61349			0
	FVQLTDDPSLDSEHFR	4	2	67481663;158959		1905.9	4.31882e+06	0	0	1.05801e-09	High	4.46938			0
	YIINEDHNLNAQQLNNIK	1	1	67481663		2154.1	1.83231e+06	0	0	9.60837e-09	High	4.36948			0
	TCTVSEEFPTITPNQGR	1	1	67481663	C2(Carbamidomethyl)	1936.91	5.41177e+06	0	0	6.34099e-06	High	3.12225			0
	CIVSECTEDLVR	1	1	67481663	C1(Carbamidomethyl); C6(Carbamidomethyl)	1480.68	1.69987e+06	0	0	0.000336697	High	3.04756			0
	TSPYIEMSCYVAK	1	1	67481663	C9(Carbamidomethyl)	1548.71	2.20456e+06	0	0	0.000113573	High	2.35097			0
	TTNCQEYVCDSEQR	1	1	67481663	C4(Carbamidomethyl); C9(Carbamidomethyl)	1789.71	626755	0	0	0.000665217	High	2.00892			0
	TEAYDVCR	1	1	67481663	C7(Carbamidomethyl)	1013.44	446342	0	0	0.000780568	High	1.89428			0
	SGVELNNACLK	1	1	67481663	C9(Carbamidomethyl)	1204.6	1.77842e+06	0	0.000151	0.00424824	High	2.9064			0
67471546	adenosylhomocysteinase [Entamoeba histolytica HM-1:IMSS]	6.65	1	3	3	3	3.51175e+06	590082	10.4275	6.65	3	3		0			466	51.4733	6.37939
	Sequence	# Proteins	# Protein Groups	Protein Group Accessions	Modifications	MH+ [Da]	A5: Area	B5: Area	q-Value	PEP	A2	XCorr A2	B2	XCorr B2	# Missed Cleavages
	KLLFPAVNVNDSVTK	1	1	67471546		1644.94	2.36471e+06	0	0	4.08501e-06	High	3.95315			1
	ELTLAEYEMPGLMAVR	1	1	67471546	M9(Oxidation); M13(Oxidation)	1854.9	2.04747e+06	0	0	8.64263e-05	High	3.53047			0
	LLFPAVNVNDSVTK	1	1	67471546		1516.84	6.12307e+06	0	0	0.000535384	High	2.94388			0
67475755	40S ribosomal protein S14 [Entamoeba histolytica HM-1:IMSS]	15.75	1	2	2	2	2.10547e+06	584274	5.00956	15.75	2	2		0			146	15.6312	10.0962
	Sequence	# Proteins	# Protein Groups	Protein Group Accessions	Modifications	MH+ [Da]	A5: Area	B5: Area	q-Value	PEP	A2	XCorr A2	B2	XCorr B2	# Missed Cleavages
	TPGPGAQAALR	1	1	67475755		1038.57	1.41862e+06	0	0	0.00080763	High	2.68816			0
	SNVPEVIPGSTK	1	1	67475755		1227.66	2.79231e+06	0	0	0.00202738	High	2.32139			0
67463512	dipeptidyl-peptidase [Entamoeba histolytica HM-1:IMSS]	4.63	1	3	3	3	1.13571e+06	561784	8.24024	4.63	3	3		0			669	75.4808	5.21143
	Sequence	# Proteins	# Protein Groups	Protein Group Accessions	Modifications	MH+ [Da]	A5: Area	B5: Area	q-Value	PEP	A2	XCorr A2	B2	XCorr B2	# Missed Cleavages
	IAVVGVFGASK	1	1	67463512		1047.62	1.87798e+06	0	0	1.55512e-05	High	3.23435			0
	IITGLLDAK	1	1	67463512		943.583	663997	0	0	0.00167203	High	2.47872			0
	DIAVSLPVIIK	1	1	67463512		1167.74	865164	0	0.001616	0.0476286	Medium	2.52717			0
2500188	RecName: Full=Rho-related protein racC; Flags: Precursor	15.46	2	3	3	4	2.40319e+06	544976	9.98833	15.46	3	4		0			194	21.5813	8.29443
	Sequence	# Proteins	# Protein Groups	Protein Group Accessions	Modifications	MH+ [Da]	A5: Area	B5: Area	q-Value	PEP	A2	XCorr A2	B2	XCorr B2	# Missed Cleavages
	LVVVGDGAVGK	2	1	2500188		1013.6	2.24922e+06	0	0	1.00981e-05	High	2.82494			0
	VPIILVGTK	2	1	2500188		939.626	4.47602e+06	0	0	9.11228e-05	High	2.60664			0
	TVLMNKPQQR	2	1	2500188		1214.67	484343	0	0.000151	0.00245831	High	2.45449			0
1850913	myosin heavy chain [Entamoeba histolytica]	7.01	2	13	13	15	3.3119e+06	530383	49.4964	7.01	13	15		0			2139	245.077	5.35107
	Sequence	# Proteins	# Protein Groups	Protein Group Accessions	Modifications	MH+ [Da]	A5: Area	B5: Area	q-Value	PEP	A2	XCorr A2	B2	XCorr B2	# Missed Cleavages
	TMNITDDEQNQIFK	2	1	1850913		1696.79	2.5476e+06	0	0	4.81334e-07	High	4.45976			0
	TMNITDDEQNQIFK	2	1	1850913	M2(Oxidation)	1712.78	1.90757e+06	0	0	7.81001e-07	High	4.3578			0
	VAEVGGANVSIAK	2	1	1850913		1214.68	854751	0	0	3.26993e-07	High	4.21567			0
	EAAENALASATAK	2	1	1850913		1246.63	1.40392e+06	0	0	8.61927e-07	High	3.95623			0
	NQSILITGESGAGK	2	1	1850913		1374.73	1.79355e+06	0	0	2.37288e-06	High	3.80323			0
	VIQFLAMTAGQSK	2	1	1850913	M7(Oxidation)	1409.75	4.31404e+06	0	0	4.75696e-07	High	3.71328			0
	IQEMQEQLDLEK	2	1	1850913		1503.74	1.54225e+06	0	0	0.00113801	High	3.46544			0
	SLAAQVAATK	2	1	1850913		959.554	526285	0	0	0.000654177	High	3.37614			0
	DNQSAEEELNELR	2	1	1850913		1546.7	3.07405e+06	0	0	0.00101667	High	3.10675			0
	ALQEEKENVESSK	2	1	1850913		1490.74	562302	0	0	0.00115435	High	2.90074			1
	VIQFLAMTAGQSK	2	1	1850913		1393.75	3.53496e+06	0	0	9.12232e-05	High	2.87821			0
	LTTEIQALK	2	1	1850913		1016.6	981823	0	0	0.0010851	High	1.96147			0
	DIQQVFIGK	2	1	1850913		1047.58	1.76074e+06	0	0.000151	0.00244729	High	2.8985			0
	DAQIADLNK	2	1	1850913		987.512	309646	0	0.000274	0.0051765	High	2.24499			0
	AQLEELMR	2	1	1850913		989.509	785782	0	0.001267	0.0381275	Medium	2.15815			0
67474797	heat shock protein 90 [Entamoeba histolytica HM-1:IMSS]	13.79	2	8	8	8	5.76116e+06	509933	27.2029	13.79	8	8		0			718	82.9274	5.03369
	Sequence	# Proteins	# Protein Groups	Protein Group Accessions	Modifications	MH+ [Da]	A5: Area	B5: Area	q-Value	PEP	A2	XCorr A2	B2	XCorr B2	# Missed Cleavages
	NPSEITKEEYASFYK	2	1	67474797		1805.86	4.13266e+06	0	0	3.06492e-05	High	4.36575			1
	GVVDSEDLPLNVSR	2	1	67474797		1499.77	7.85123e+06	0	0	1.69049e-08	High	4.29132			0
	ADLINCLGTIAR	2	1	67474797	C6(Carbamidomethyl)	1316.7	2.31785e+06	0	0	7.35497e-06	High	3.81732			0
	SVLEAEPELVIR	2	1	67474797		1354.76	5.29961e+06	0	0	5.5535e-05	High	3.55634			0
	AVETSPFVEGFVK	2	1	67474797		1409.74	2.3401e+06	0	0	0.000278876	High	3.31343			0
	SGEDMTSFKDYIAR	2	1	67474797		1619.74	1.62466e+06	0	0	4.96933e-05	High	2.74612			1
	EIYFITGESK	2	1	67474797		1186.6	1.24537e+06	0	0	0.00158071	High	2.35309			0
	APFDMFETK	2	1	67474797		1085.5	1.86741e+06	0	0.000151	0.00375187	High	2.75949			0
183234048	alcohol dehydrogenase [Entamoeba histolytica HM-1:IMSS]	24.11	1	7	9	16	9.03484e+06	472343	38.3381	23.15	8	14	5.11842	4.77	2	2	419	46.5847	6.58057
	Sequence	# Proteins	# Protein Groups	Protein Group Accessions	Modifications	MH+ [Da]	A5: Area	B5: Area	q-Value	PEP	A2	XCorr A2	B2	XCorr B2	# Missed Cleavages
	TGLNPGNNAAESLASECEK	1	1	183234048	C17(Carbamidomethyl)	1961.89	3.14027e+06	0	0	1.02373e-10	High	4.23937			0
	TGLNPGNNAAESLASECEK	1	1	183234048	C17(Nethylmaleimide)	2029.92	2.80508e+06	0	0	7.14431e-09	High	3.91044			0
	EILIASYKPIA	1	1	183234048		1217.72	2.18281e+06	0	0	2.01408e-05	High	3.47116			0
	LQDIPTQFADIKENVFSGPEVGEK	1	1	183234048		2661.35	7.04684e+06	0	0	7.81051e-05	High	3.39035			1
	VAGILLPHIIR	1	1	183234048		1201.78	2.74447e+06	0	0	1.42266e-05	High	3.27865			0
	VFFEPFSIR	1	1	183234048		1141.61	2.9682e+06	0	0	0.000640504	High	2.35961			0
	IFIVSDR	2	2	67473032;183234048		849.484	1.69174e+07	0	0	0.00153207	High	2.30035			0
	APIEGQSQLK	1	1	183234048		1070.59	1.36808e+06	537403	0	0.000105756	High	2.29862	High	2.923	0
	YLAELK	2	2	67473032;183234048		736.425	1.61432e+06	0	0.001381	0.0408509	Medium	1.627			0
	YLAELKDLSK	1	1	183234048		1179.67	0	407282	0.002236	0.049445			Medium	2.19541	1
183232436	malate dehydrogenase [Entamoeba histolytica HM-1:IMSS]	31.23	1	10	10	14	6.10678e+06	434131	46.508	31.23	10	14		0			365	40.4182	7.43018
	Sequence	# Proteins	# Protein Groups	Protein Group Accessions	Modifications	MH+ [Da]	A5: Area	B5: Area	q-Value	PEP	A2	XCorr A2	B2	XCorr B2	# Missed Cleavages
	AYLHPLGGSDEVSGSHK	1	1	183232436		1753.85	3.22863e+06	0	0	2.43966e-07	High	5.45463			0
	GGKPIEDPKELLENYPK	1	1	183232436		1927.02	7.56877e+06	0	0	7.15033e-07	High	4.29897			1
	IYTAGEKEYETEQK	1	1	183232436		1688.81	3.13313e+06	0	0	4.47902e-05	High	4.29014			1
	IYTAGEKEYETEQKR	1	1	183232436		1844.91	1.5e+06	0	0	2.60009e-08	High	3.58566			2
	FGDDLPLVTINEMK	1	1	183232436		1591.81	2.68276e+06	0	0	0.00179786	High	3.24062			0
	DTLIAADLR	1	1	183232436		987.548	5.57199e+06	0	0	2.47473e-05	High	3.17418			0
	GMDTHGIQR	1	1	183232436		1014.48	505100	0	0	0.000187008	High	2.36667			0
	GMINPTAKPSIIR	1	1	183232436		1397.8	5.17957e+06	0	0.000151	0.00424681	High	2.85075			0
	TVDKSWASMK	1	1	183232436		1152.57	863542	0	0.000151	0.00307578	High	2.69776			1
	GMINPTAKPSIIR	1	1	183232436	M2(Oxidation)	1413.79	2.34539e+06	0	0.000541	0.0175806	Medium	1.99209			0
	NTDKLPGHDR	1	1	183232436		1152.58	872449	0	0.001032	0.0306372	Medium	2.40891			1
183234343	P-glyco protein 6 [Entamoeba histolytica HM-1:IMSS]	7.25	2	9	9	13	5.71666e+06	391656	31.5191	7.25	9	11	4.64451	1.4	2	2	1282	142.432	7.10791
	Sequence	# Proteins	# Protein Groups	Protein Group Accessions	Modifications	MH+ [Da]	A5: Area	B5: Area	q-Value	PEP	A2	XCorr A2	B2	XCorr B2	# Missed Cleavages
	IYANAENLMTEVVENIK	2	1	183234343		1950.99	3.49237e+06	0	0	7.04918e-08	High	3.63024			0
	IYANAENLMTEVVENIK	2	1	183234343	M9(Oxidation)	1966.99	1.19984e+06	0	0	0.0001426	High	3.55934			0
	SVALVGPSGCGK	2	1	183234343	C10(Carbamidomethyl)	1131.58	513556	0	0	6.94435e-06	High	3.23473			0
	NIQEFNLATLR	2	1	183234343		1318.71	7.73828e+06	0	0	7.74314e-05	High	3.13788			0
	STVIQLIER	2	1	183234343		1058.62	5.27171e+06	428036	0	0.00237788	High	3.12896	Medium	2.26144	0
	STIIGLLQR	2	1	183234343		1000.62	4.13998e+06	355276	0	0.0004049	High	3.09602	High	2.38306	0
	QVTSIVIAHR	2	1	183234343		1123.66	789745	0	0	2.10688e-06	High	2.731			0
	TVAALGIEK	2	1	183234343		901.536	877799	0	0.000151	0.0032931	High	2.17641			0
	VAAESIFK	2	1	183234343		864.483	1.27273e+06	0	0.000274	0.0140029	Medium	2.0002			0
	LYEPVDGK	2	1	183234343		920.474	345826	0	0.001032	0.0288786	Medium	1.97506			0
67464751	ARP2/3 complex 20 kDa subunit [Entamoeba histolytica HM-1:IMSS]	33.51	1	5	5	7	7.32609e+06	49797.8	25.0071	33.51	5	7		0			191	21.5275	8.57275
	Sequence	# Proteins	# Protein Groups	Protein Group Accessions	Modifications	MH+ [Da]	A5: Area	B5: Area	q-Value	PEP	A2	XCorr A2	B2	XCorr B2	# Missed Cleavages
	IAVAGITGTSPAPGFFK	1	1	67464751		1633.9	1.59667e+07	0	0	4.77681e-09	High	4.76418			0
	ATLNSAMCVTNFASQLIER	1	1	67464751	C8(Carbamidomethyl)	2126.04	2.55871e+06	0	0	5.48184e-06	High	4.57164			0
	HNKPEVELGLSK	1	1	67464751		1350.74	1.66632e+06	0	0	0.000201422	High	3.25313			0
	AENFVILR	1	1	67464751		961.549	2.16796e+06	0	0	0.00045714	High	3.21981			0
	FVSFLQQR	1	1	67464751		1024.56	3.45285e+06	0	0	0.000163741	High	2.56345			0
1168190	RecName: Full=14-3-3 protein 2; Short=14-3-3-2	11.76	2	2	3	3	1.55744e+06	0	8.12491	11.76	3	3					238	27.5618	4.91943
	Sequence	# Proteins	# Protein Groups	Protein Group Accessions	Modifications	MH+ [Da]	A5: Area	B5: Area	q-Value	PEP	A2	XCorr A2	B2	XCorr B2	# Missed Cleavages
	IISSLEQKEQAK	2	1	1168190		1373.77	1.96899e+06	0	0	4.21755e-05	High	3.84181			1
	NLISVAYK	4	2	1168190;1168194		907.528	1.51064e+06	0	0	0.00140752	High	1.88043			0
	IITEFLLK	2	1	1168190		976.609	1.1927e+06	0	0.001267	0.0382778	Medium	2.40266			0
67483602	phosphoglucomutase [Entamoeba histolytica HM-1:IMSS]	4.52	1	2	2	2	3.40324e+06	0	5.90004	4.52	2	2					553	60.7497	6.29053
	Sequence	# Proteins	# Protein Groups	Protein Group Accessions	Modifications	MH+ [Da]	A5: Area	B5: Area	q-Value	PEP	A2	XCorr A2	B2	XCorr B2	# Missed Cleavages
	GAFVSPSDSLAILSTK	1	1	67483602		1592.86	5.38746e+06	0	0	3.43483e-07	High	3.52816			0
	YNDIPFFVK	1	1	67483602		1142.59	1.41902e+06	0	0.000541	0.0168487	Medium	2.37188			0
27923834	RecName: Full=Rho-related protein racG; Flags: Precursor	32.16	2	5	5	6	4.40013e+06	0	16.5594	32.16	5	6					199	21.9125	6.21436
	Sequence	# Proteins	# Protein Groups	Protein Group Accessions	Modifications	MH+ [Da]	A5: Area	B5: Area	q-Value	PEP	A2	XCorr A2	B2	XCorr B2	# Missed Cleavages
	YIECSALTQANLK	2	1	27923834	C4(Carbamidomethyl)	1510.76	1.70341e+06	0	0	2.66359e-07	High	4.30131			0
	INLGLWDTAGQEDYDR	2	1	27923834		1865.87	2.09332e+06	0	0	0.00105397	High	3.3256			0
	NIVPIQPPQGDELAK	2	1	27923834		1618.88	8.68926e+06	0	0	0.0019986	High	2.49908			0
	LVFEEAVR	2	1	27923834		962.533	2.34319e+06	0	0	0.00190778	High	2.0007			0
	IDIRDDPEQVKR	2	1	27923834		1483.79	2.16793e+06	0	0.001152	0.0315481	Medium	2.3693			2
67477041	Ras family GTPase [Entamoeba histolytica HM-1:IMSS]	17.56	1	3	3	3	2.12592e+06	0	8.40227	17.56	3	3		0			205	22.7364	5.50342
	Sequence	# Proteins	# Protein Groups	Protein Group Accessions	Modifications	MH+ [Da]	A5: Area	B5: Area	q-Value	PEP	A2	XCorr A2	B2	XCorr B2	# Missed Cleavages
	AATEPSATTAEANDSK	1	1	67477041		1563.72	1.94342e+06	0	0	5.09744e-07	High	3.4462			0
	LVMLGGGAVGK	1	1	67477041		1001.58	0	0	0	1.28046e-07	High	2.88301			0
	VLFFETSAK	1	1	67477041		1041.56	2.30843e+06	0	0.000274	0.00982477	High	2.07307			0
67482011	Rab family GTPase [Entamoeba histolytica HM-1:IMSS]	12.25	1	1	2	2	6.47402e+06	0	6.84374	12.25	2	2					204	22.4152	7.1958
	Sequence	# Proteins	# Protein Groups	Protein Group Accessions	Modifications	MH+ [Da]	A5: Area	B5: Area	q-Value	PEP	A2	XCorr A2	B2	XCorr B2	# Missed Cleavages
	TGANPPVVFLVGNK	1	1	67482011		1412.79	9.3721e+06	0	0	0.000244488	High	3.43419			0
	ILIIGESGVGK	2	2	67474604;67482011		1085.66	3.57594e+06	0	0	3.13975e-06	High	3.40955			0
5689218	serine acetyltransferase [Entamoeba histolytica]	19.34	1	5	5	7	7.11668e+06	0	15.8274	19.34	5	7					305	34.3834	7.07861
	Sequence	# Proteins	# Protein Groups	Protein Group Accessions	Modifications	MH+ [Da]	A5: Area	B5: Area	q-Value	PEP	A2	XCorr A2	B2	XCorr B2	# Missed Cleavages
	ITESHIASELTK	1	1	5689218		1328.71	1.07714e+07	0	0	2.78648e-06	High	4.18021			0
	RHPTVGDYVTIGTGAK	1	1	5689218		1671.88	2.01525e+06	0	0	1.45368e-06	High	4.03207			1
	VLGNIIVGSHVR	1	1	5689218		1263.75	8.56337e+06	0	0	8.16562e-05	High	3.04532			0
	CYPGFQAVIVYR	1	1	5689218	C1(Nethylmaleimide)	1540.77	1.13439e+06	0	0	9.86407e-05	High	2.70433			0
	VFTELQK	1	1	5689218		864.484	1.69856e+06	0	0.000151	0.0031795	High	1.86547			0
67474604	Rab family GTPase [Entamoeba histolytica HM-1:IMSS]	16.58	1	1	3	3	6.87476e+06	0	8.09209	16.58	3	3					199	22.2582	5.16064
	Sequence	# Proteins	# Protein Groups	Protein Group Accessions	Modifications	MH+ [Da]	A5: Area	B5: Area	q-Value	PEP	A2	XCorr A2	B2	XCorr B2	# Missed Cleavages
	LLLIGESGVGK	2	2	67474604;67482011		1085.66	3.57594e+06	0	0	3.13975e-06	High	3.40955			0
	LQIWDTAGQER	2	2	67470746;67474604		1316.66	1.47587e+07	0	0	0.000426964	High	2.93635			0
	LGIPFLETSAK	1	1	67474604		1175.67	2.28961e+06	0	0.000274	0.0101859	Medium	1.74619			0
67469932	cysteine proteinase 5 [Entamoeba histolytica HM-1:IMSS]	11.95	1	2	2	4	1.18146e+07	0	18.0367	11.95	2	4		0			318	34.7375	8.45557
	Sequence	# Proteins	# Protein Groups	Protein Group Accessions	Modifications	MH+ [Da]	A5: Area	B5: Area	q-Value	PEP	A2	XCorr A2	B2	XCorr B2	# Missed Cleavages
	AAAEGPVAAAIDASGVK	1	1	67469932		1497.79	1.60206e+07	0	0	5.18745e-11	High	5.11193			0
	NKNNQCGIASGAAYPVGVADA	1	1	67469932	C6(Carbamidomethyl)	2076.98	7.60868e+06	0	0	3.0662e-06	High	3.75751			1
67473751	V-type ATPase, A subunit [Entamoeba histolytica HM-1:IMSS]	4.45	1	2	2	2	830098	0	5.80021	4.45	2	2					607	67.026	5.36377
	Sequence	# Proteins	# Protein Groups	Protein Group Accessions	Modifications	MH+ [Da]	A5: Area	B5: Area	q-Value	PEP	A2	XCorr A2	B2	XCorr B2	# Missed Cleavages
	TALVANTSNMPVAAR	1	1	67473751		1515.8	797578	0	0	0.000213746	High	3.32413			0
	ITSTTPLVTGQR	1	1	67473751		1273.71	862619	0	0	4.16631e-05	High	2.47608			0
67478039	hypothetical protein [Entamoeba histolytica HM-1:IMSS]	2.72	1	2	2	2	2.2883e+06	0	5.381	2.72	2	2					1101	119.432	5.87158
	Sequence	# Proteins	# Protein Groups	Protein Group Accessions	Modifications	MH+ [Da]	A5: Area	B5: Area	q-Value	PEP	A2	XCorr A2	B2	XCorr B2	# Missed Cleavages
	GTSDNTITIGCVGQLR	1	1	67478039	C11(Carbamidomethyl)	1691.84	4.15124e+06	0	0	1.10344e-06	High	2.98766			0
	SVLGTSGNNHQVCK	1	1	67478039	C13(Carbamidomethyl)	1500.73	425364	0	0.000274	0.00775949	High	2.39333			0
67479681	dipeptidyl-peptidase [Entamoeba histolytica HM-1:IMSS]	4.66	1	3	3	3	1.70951e+06	0	7.38835	4.66	3	3					665	76.4805	5.22412
	Sequence	# Proteins	# Protein Groups	Protein Group Accessions	Modifications	MH+ [Da]	A5: Area	B5: Area	q-Value	PEP	A2	XCorr A2	B2	XCorr B2	# Missed Cleavages
	VYDQLMIR	1	1	67479681		1037.55	1.81518e+06	0	0	0.000147164	High	3.28178			0
	EDVNIITQK	1	1	67479681		1059.57	0	0	0.000409	0.0153332	Medium	2.04928			0
	QITHINQEVLSTIK	1	1	67479681		1623.91	1.60385e+06	0	0.000914	0.0266318	Medium	2.05729			0
67482289	peptidyl-prolyl cis-trans isomerase [Entamoeba histolytica HM-1:IMSS]	20.96	1	3	3	4	4.05307e+06	0	11.904	20.96	3	4		0			167	18.1271	8.54346
	Sequence	# Proteins	# Protein Groups	Protein Group Accessions	Modifications	MH+ [Da]	A5: Area	B5: Area	q-Value	PEP	A2	XCorr A2	B2	XCorr B2	# Missed Cleavages
	MIENNPTGAQDKPK	1	1	67482289		1542.76	1.83269e+06	0	0	5.34254e-06	High	3.80313			0
	MIENNPTGAQDKPK	1	1	67482289	M1(Oxidation)	1558.76	780366	0	0	4.5421e-10	High	3.12017			0
	FADEAFTVK	1	1	67482289		1027.51	3.6095e+06	0	0	6.95612e-05	High	2.49128			0
	IVMELFNDIVPK	1	1	67482289		1417.78	6.71702e+06	0	0	1.04426e-05	High	2.48941			0
67483055	Rab family GTPase [Entamoeba histolytica HM-1:IMSS]	10.63	1	1	2	2	6.85534e+06	0	6.21342	10.63	2	2					207	23.1263	5.65576
	Sequence	# Proteins	# Protein Groups	Protein Group Accessions	Modifications	MH+ [Da]	A5: Area	B5: Area	q-Value	PEP	A2	XCorr A2	B2	XCorr B2	# Missed Cleavages
	TGWNVDSAFTK	1	1	67483055		1225.59	1.81673e+06	0	0	6.9333e-06	High	3.22077			0
	IIILGDSGVGK	2	2	67470746;67483055		1071.64	1.1894e+07	0	0	2.19765e-07	High	2.99265			0
67470476	Rab family GTPase [Entamoeba histolytica HM-1:IMSS]	10.14	1	2	2	2	2.32178e+06	0	4.80376	10.14	2	2		0			207	22.6362	5.94775
	Sequence	# Proteins	# Protein Groups	Protein Group Accessions	Modifications	MH+ [Da]	A5: Area	B5: Area	q-Value	PEP	A2	XCorr A2	B2	XCorr B2	# Missed Cleavages
	MILIGDSGVGK	1	1	67470476		1089.6	1.52749e+06	0	0	0.000539044	High	2.58061			0
	ATIGADFLTK	1	1	67470476		1036.57	3.11607e+06	0	0.000274	0.00522128	High	2.22315			0
67481369	V-type ATPase, B subunit [Entamoeba histolytica HM-1:IMSS]	8.06	1	3	3	3	6.50836e+06	0	10.0777	8.06	3	3					496	55.3089	5.10986
	Sequence	# Proteins	# Protein Groups	Protein Group Accessions	Modifications	MH+ [Da]	A5: Area	B5: Area	q-Value	PEP	A2	XCorr A2	B2	XCorr B2	# Missed Cleavages
	AVVQVFEGTSGIDAR	1	1	67481369		1548.81	6.32626e+06	0	0	4.58997e-05	High	3.96014			0
	DYIVNPVLDYR	1	1	67481369		1366.7	6.83585e+06	0	0	0.00019256	High	3.46976			0
	QIYPPINVLPSLSR	1	1	67481369		1596.92	6.36296e+06	0	0.000274	0.0062461	High	2.64778			0
67474196	hypothetical protein [Entamoeba histolytica HM-1:IMSS]	6.39	1	5	5	5	1.36183e+06	0	11.5307	6.39	5	5					861	98.8296	8.80713
	Sequence	# Proteins	# Protein Groups	Protein Group Accessions	Modifications	MH+ [Da]	A5: Area	B5: Area	q-Value	PEP	A2	XCorr A2	B2	XCorr B2	# Missed Cleavages
	DIPENIAEMKENQEGIYK	1	1	67474196		2121.03	2219927	0	0	6.93442e-06	High	2.76617			1
	FIEELSNK	1	1	67474196		979.511	1.01687e+06	0	0	0.0023206	High	2.25475			0
	LENATEEIKQK	1	1	67474196		1302.69	848699	0	0.000274	0.00761449	High	2.88506			1
	GNFCVDILSK	1	1	67474196	C4(Nethylmaleimide)	1220.6	447920	0	0.000274	0.0119341	Medium	1.90171			0
	NVAVTLIK	1	1	67474196		857.548	817394	0	0.000274	0.00799192	High	1.72298			0
67484752	actin-like protein [Entamoeba histolytica HM-1:IMSS]	9.48	1	3	3	3	1.67937e+06	0	7.92285	9.48	3	3					401	44.6211	6.56592
	Sequence	# Proteins	# Protein Groups	Protein Group Accessions	Modifications	MH+ [Da]	A5: Area	B5: Area	q-Value	PEP	A2	XCorr A2	B2	XCorr B2	# Missed Cleavages
	TADFETVR	1	1	67484752		938.46	443939	0	0	0.00101436	High	2.2487			0
	SILLTEPPMNPQQNK	1	1	67484752		1709.89	2.16424e+06	0	0.000274	0.00771125	High	2.71959			0
	QNLQITYPLENGIIK	1	1	67484752		1743.97	2.42993e+06	0	0.000663	0.0217635	Medium	2.95456			0
67469667	hypothetical protein [Entamoeba histolytica HM-1:IMSS]	10.53	1	2	2	3	1.5568e+06	0	3.57718	10.53	2	3					323	35.7575	7.44482
	Sequence	# Proteins	# Protein Groups	Protein Group Accessions	Modifications	MH+ [Da]	A5: Area	B5: Area	q-Value	PEP	A2	XCorr A2	B2	XCorr B2	# Missed Cleavages
	LVVTPTTSSQPQSKPVTTPTK	1	1	67469667		2197.21	2.37699e+06	0	0	4.1676e-06	High	3.57718			0
	STEPQPKPVSGAK	1	1	67469667		1325.71	736607	0	0.001032	0.0306206	Medium	1.49206			0
67482890	40S ribosomal protein S20 [Entamoeba histolytica HM-1:IMSS]	14.41	1	2	2	2	535341	0	4.53707	14.41	2	2					118	13.1533	9.77393
	Sequence	# Proteins	# Protein Groups	Protein Group Accessions	Modifications	MH+ [Da]	A5: Area	B5: Area	q-Value	PEP	A2	XCorr A2	B2	XCorr B2	# Missed Cleavages
	APVTPVVVK	1	1	67482890		909.578	765273	0	0	0.00219416	High	1.94609			0
	GPVRIPTK	1	1	67482890		867.542	305408	0	0.000151	0.00446563	High	2.59098			1
67467184	long-chain-fatty-acid--CoA ligase [Entamoeba histolytica HM-1:IMSS]	6.45	1	4	4	4	1.74527e+06	0	11.2644	6.45	4	4					682	77.251	6.55127
	Sequence	# Proteins	# Protein Groups	Protein Group Accessions	Modifications	MH+ [Da]	A5: Area	B5: Area	q-Value	PEP	A2	XCorr A2	B2	XCorr B2	# Missed Cleavages
	LLLKENEEGLTER	1	1	67467184		1543.84	2.36386e+06	0	0	7.60052e-06	High	3.51152			1
	WVGEAKPGETR	1	1	67467184		1229.63	562495	0	0	1.1465e-05	High	2.7066			0
	TPYLFMPLVK	1	1	67467184		1208.68	2.30945e+06	0	0.000274	0.00900401	High	2.96969			0
	AIVVSEDTAK	1	1	67467184		1032.56	314550	0	0.000274	0.00839318	High	2.0766			0
67475599	hypothetical protein [Entamoeba histolytica HM-1:IMSS]	9.79	1	3	3	4	2.09903e+06	0	12.4105	9.79	3	4					470	51.527	5.42725
	Sequence	# Proteins	# Protein Groups	Protein Group Accessions	Modifications	MH+ [Da]	A5: Area	B5: Area	q-Value	PEP	A2	XCorr A2	B2	XCorr B2	# Missed Cleavages
	CGKPIAPGVSFISAMGQK	1	1	67475599	C1(Nethylmaleimide)	1915.98	2.10048e+06	0	0	0.00013175	High	3.31742			0
	CSKPFPTPSFFQK	1	1	67475599	C1(Nethylmaleimide)	1638.8	1.91654e+06	0	0	0.00179867	High	3.24222			0
	CGKPITTNCVSALGK	1	1	67475599	C1(Nethylmaleimide); C9(Carbamidomethyl)	1673.84	2.28008e+06	0	0	0.00132271	High	2.98605			0
67477473	hypothetical protein [Entamoeba histolytica HM-1:IMSS]	21.52	1	8	8	10	5.2369e+06	0	29.0701	21.52	8	10		0			446	52.2748	6.66846
	Sequence	# Proteins	# Protein Groups	Protein Group Accessions	Modifications	MH+ [Da]	A5: Area	B5: Area	q-Value	PEP	A2	XCorr A2	B2	XCorr B2	# Missed Cleavages
	VGFSNSIIGQINSSSK	1	1	67477473		1637.85	5.34287e+06	0	0	4.72827e-06	High	4.66949			0
	DFSGVYNAVLNEMR	1	1	67477473	M13(Oxidation)	1630.76	2.28791e+06	0	0	1.01894e-05	High	3.55418			0
	MSAVEFPLPENGYFLMK	1	1	67477473		1972.96	0	0	0	0.000240495	High	3.01441			0
	KPIYIVSLPR	1	1	67477473		1185.74	2.07536e+06	0	0	2.43174e-05	High	2.89438			0
	SAFYLLDNAR	1	1	67477473		1169.6	6.28808e+06	0	0.000151	0.00431943	High	2.82619			0
	FGMPFTDELAQK	1	1	67477473		1383.67	4.07974e+06	0	0.000151	0.00335933	High	2.62081			0
	MHNIVLK	1	1	67477473		854.494	218645	0	0.000274	0.00862921	High	2.1464			0
	LDPSHAELYK	1	1	67477473		1172.6	1.04845e+06	0	0.000274	0.0137892	Medium	2.01139			0
67480033	thioredoxin [Entamoeba histolytica HM-1:IMSS]	19.69	1	3	3	5	8.19793e+06	0	15.8139	19.69	3	5		0			127	14.4693	5.2749
	Sequence	# Proteins	# Protein Groups	Protein Group Accessions	Modifications	MH+ [Da]	A5: Area	B5: Area	q-Value	PEP	A2	XCorr A2	B2	XCorr B2	# Missed Cleavages
	GFPTVLVFNGEESK	1	1	67480033		1523.78	8.37074e+06	0	0	1.59157e-06	High	3.92478			0
	FVLENVPAKN	1	1	67480033		1130.62	1.17976e+07	0	0	9.55248e-05	High	2.81474			1
	GFPTVLVFNGEESKK	1	1	67480033		1651.87	4.42541e+06	0	0	3.38896e-05	High	2.76716			1
67471014	60S ribosomal protein L11 [Entamoeba histolytica HM-1:IMSS]	13.22	2	2	2	2	1.20928e+07	0	7.75087	13.22	2	2					174	19.6335	9.70068
	Sequence	# Proteins	# Protein Groups	Protein Group Accessions	Modifications	MH+ [Da]	A5: Area	B5: Area	q-Value	PEP	A2	XCorr A2	B2	XCorr B2	# Missed Cleavages
	VLETLTGQTPVLSEAR	2	1	67471014		1713.94	23054527	0	0	2.57938e-08	High	5.31329			0
	VKEFELK	2	1	67471014		892.516	1.13105e+06	0	0.000274	0.0054443	High	2.43758			1
67465753	40S ribosomal protein S24 [Entamoeba histolytica HM-1:IMSS]	16.43	2	2	2	2	1.18422e+06	0	4.60631	16.43	2	2		0			140	16.2502	10.3892
	Sequence	# Proteins	# Protein Groups	Protein Group Accessions	Modifications	MH+ [Da]	A5: Area	B5: Area	q-Value	PEP	A2	XCorr A2	B2	XCorr B2	# Missed Cleavages
	DVQTIVLNGFVTK	2	1	67465753		1433.8	1.34068e+06	0	0	3.01227e-05	High	2.40546			0
	NLIVNPLLCR	2	1	67465753	C9(Nethylmaleimide)	1279.72	1.02776e+06	0	0.001381	0.041515	Medium	2.20085			0
67482251	Rho GTPase activating protein [Entamoeba histolytica HM-1:IMSS]	5.03	1	4	4	4	1.51284e+06	0	12.4245	5.03	4	4		0			894	104.934	6.22705
	Sequence	# Proteins	# Protein Groups	Protein Group Accessions	Modifications	MH+ [Da]	A5: Area	B5: Area	q-Value	PEP	A2	XCorr A2	B2	XCorr B2	# Missed Cleavages
	AYTQFAVDYPYALTK	1	1	67482251		1750.88	2.40106e+06	0	0	2.60198e-05	High	4.17154			0
	NLKDHLIVAQTK	1	1	67482251		1379.8	726684	0	0	2.12602e-05	High	3.09358			1
	GINEEGIFR	1	1	67482251		1034.53	1.27581e+06	0	0	0.000354667	High	2.7681			0
	ALFNSITVK	1	1	67482251		992.58	861641	0	0	5.78595e-05	High	2.39132			0
67465998	leucyl-tRNA synthetase [Entamoeba histolytica HM-1:IMSS]	2.71	1	2	2	2	3.4152e+06	0	6.96734	2.71	2	2					1072	122.387	6.88818
	Sequence	# Proteins	# Protein Groups	Protein Group Accessions	Modifications	MH+ [Da]	A5: Area	B5: Area	q-Value	PEP	A2	XCorr A2	B2	XCorr B2	# Missed Cleavages
	IGLADAGDGVEDANFAK	1	1	67465998		1662.8	4.63902e+06	0	0	3.52062e-07	High	4.60899			0
	CGNNLVYQELLK	1	1	67465998	C1(Nethylmaleimide)	1518.77	2.19139e+06	0	0	0.00064353	High	2.35835			0
67484090	filamin 2 [Entamoeba histolytica HM-1:IMSS]	5.72	2	4	4	4	5.56773e+06	0	13.4945	5.72	4	4					857	95.336	5.05908
	Sequence	# Proteins	# Protein Groups	Protein Group Accessions	Modifications	MH+ [Da]	A5: Area	B5: Area	q-Value	PEP	A2	XCorr A2	B2	XCorr B2	# Missed Cleavages
	LENTEQALNFIK	2	1	67484090		1419.75	6.40868e+06	0	0	0.00010445	High	4.01566			0
	TGEVLVPQEFTVTAK	2	1	67484090		1618.87	7.82186e+06	0	0	4.10544e-07	High	3.32355			0
	VPGIYDVQVLLK	2	1	67484090		1343.8	1.80295e+06	0	0	0.000124221	High	3.14578			0
	NALLEWVNSK	2	1	67484090		1173.63	2.47264e+06	0	0	5.08252e-05	High	3.00954			0
67468666	40S ribosomal protein S15a [Entamoeba histolytica HM-1:IMSS]	13.08	1	2	2	2	1.17125e+06	0	4.22579	13.08	2	2					130	14.6607	9.80322
	Sequence	# Proteins	# Protein Groups	Protein Group Accessions	Modifications	MH+ [Da]	A5: Area	B5: Area	q-Value	PEP	A2	XCorr A2	B2	XCorr B2	# Missed Cleavages
	VNVLADALK	1	1	67468666		942.564	1.72182e+06	0	0	0.000718604	High	2.29364			0
	IVVNLNGR	1	1	67468666		884.534	620674	0	0.000151	0.00302101	High	1.93215			0
67466287	adaptor protein (AP) family protein [Entamoeba histolytica HM-1:IMSS]	3.87	1	2	2	2	658089	0	5.5683	3.87	2	2		0			724	80.865	5.23682
	Sequence	# Proteins	# Protein Groups	Protein Group Accessions	Modifications	MH+ [Da]	A5: Area	B5: Area	q-Value	PEP	A2	XCorr A2	B2	XCorr B2	# Missed Cleavages
	VIGTLCENLDSLDEPEAK	1	1	67466287	C6(Nethylmaleimide)	2070.99	0	0	0	4.30246e-05	High	2.99653			0
	DSNDPNPIIR	1	1	67466287		1140.57	658089	0	0.000274	0.0127648	Medium	2.57178			0
67466385	60S acidic ribosomal protein P0 [Entamoeba histolytica HM-1:IMSS]	9.81	1	3	3	3	1.10319e+06	0	8.60346	9.81	3	3					316	34.3242	6.0874
	Sequence	# Proteins	# Protein Groups	Protein Group Accessions	Modifications	MH+ [Da]	A5: Area	B5: Area	q-Value	PEP	A2	XCorr A2	B2	XCorr B2	# Missed Cleavages
	VGVSQAVLLQK	1	1	67466385		1141.69	1.36381e+06	0	0	9.17901e-05	High	3.14657			0
	GNVGFIFTK	1	1	67466385		982.537	842573	0	0	0.000280889	High	2.8384			0
	ESGVVFPLAEK	1	1	67466385		1175.63	0	0	0	0.000127137	High	2.61848			0
67480121	thioredoxin [Entamoeba histolytica HM-1:IMSS]	5.6	1	2	2	2	682299	0	5.45252	5.6	2	2					339	40.0871	5.8208
	Sequence	# Proteins	# Protein Groups	Protein Group Accessions	Modifications	MH+ [Da]	A5: Area	B5: Area	q-Value	PEP	A2	XCorr A2	B2	XCorr B2	# Missed Cleavages
	SPFWVYPER	1	1	67480121		1180.58	909576	0	0	4.00667e-05	High	3.1289			0
	IQYTTLLTDK	1	1	67480121		1195.66	455021	0	0	0.00231581	High	2.32362			0
67477911	hypothetical protein [Entamoeba histolytica HM-1:IMSS]	7.6	1	2	2	2	2.23634e+06	0	7.01916	7.6	2	2					329	36.8367	4.93213
	Sequence	# Proteins	# Protein Groups	Protein Group Accessions	Modifications	MH+ [Da]	A5: Area	B5: Area	q-Value	PEP	A2	XCorr A2	B2	XCorr B2	# Missed Cleavages
	VSVDIHPSSPLK	1	1	67477911		1278.71	1.29602e+06	0	0	4.68656e-05	High	3.60666			0
	IYAGFIVPSVNDR	1	1	67477911		1450.77	3.17667e+06	0	0	3.73065e-06	High	3.41249			0
67483790	Clathrin adaptor complex small chain [Entamoeba histolytica HM-1:IMSS]	12.33	1	2	2	2	992744	0	4.86091	12.33	2	2					146	17.2788	6.40479
	Sequence	# Proteins	# Protein Groups	Protein Group Accessions	Modifications	MH+ [Da]	A5: Area	B5: Area	q-Value	PEP	A2	XCorr A2	B2	XCorr B2	# Missed Cleavages
	AIDQLASQSQ	1	1	67483790		1060.53	905559	0	0	0.00115369	High	2.55466			0
	QVVLGQLR	1	1	67483790		912.563	1.07993e+06	0	0	0.00117134	High	2.30625			0
67474574	hypothetical protein [Entamoeba histolytica HM-1:IMSS]	3.91	1	3	3	3	1.1867e+06	0	8.89124	3.91	3	3					895	97.7589	5.09717
	Sequence	# Proteins	# Protein Groups	Protein Group Accessions	Modifications	MH+ [Da]	A5: Area	B5: Area	q-Value	PEP	A2	XCorr A2	B2	XCorr B2	# Missed Cleavages
	GTGTGVSIQTCPSK	1	1	67474574	C11(Carbamidomethyl)	1392.68	906544	0	0	1.28239e-05	High	3.3571			0
	FIGTDALPNKK	1	1	67474574		1203.68	2.18918e+06	0	0.000151	0.00327172	High	2.92227			1
	LDCTIYSSVR	1	1	67474574	C3(Carbamidomethyl)	1213.59	464370	0	0.000274	0.0117044	Medium	2.61186			0
67474674	proteasome alpha subunit [Entamoeba histolytica HM-1:IMSS]	11.65	1	2	2	2	3.52143e+06	0	7.01988	11.65	2	2					249	28.1021	5.89697
	Sequence	# Proteins	# Protein Groups	Protein Group Accessions	Modifications	MH+ [Da]	A5: Area	B5: Area	q-Value	PEP	A2	XCorr A2	B2	XCorr B2	# Missed Cleavages
	LFETSPSGLYYSYK	1	1	67474674		1654.8	3.82593e+06	0	0	4.12756e-07	High	4.54651			0
	NQYDSDNITWSPQGR	1	1	67474674		1780.79	3.21694e+06	0	0	7.3699e-05	High	2.47336			0
67479673	hypothetical protein [Entamoeba histolytica HM-1:IMSS]	8.08	1	6	6	6	5.70079e+06	0	19.0935	8.08	6	6					904	100.656	5.08447
	Sequence	# Proteins	# Protein Groups	Protein Group Accessions	Modifications	MH+ [Da]	A5: Area	B5: Area	q-Value	PEP	A2	XCorr A2	B2	XCorr B2	# Missed Cleavages
	CTGAIGITSLPFK	1	1	67479673	C1(Carbamidomethyl)	1364.73	4.12662e+06	0	0	0.000221217	High	3.77954			0
	GYIDGDSYSNPYK	1	1	67479673		1478.65	2.1993e+06	0	0	7.14761e-08	High	3.74721			0
	FGCGVDENLFPR	1	1	67479673	C3(Carbamidomethyl)	1410.65	7.27923e+06	0	0	8.07981e-05	High	3.27782			0
	VQHIDVIVTPK	1	1	67479673		1248.73	1.47947e+06	0	0	0.000124736	High	2.70204			0
	QTNFCWVCNPR	1	1	67479673	C5(Carbamidomethyl); C8(Carbamidomethyl)	1481.64	2.05141e+06	0	0	0.000430045	High	2.41261			0
	VSFYYDEPPINSK	1	1	67479673		1558.75	5.69651e+06	0	0.000274	0.00736509	High	3.17428			0
67466723	Clathrin coat assembly protein [Entamoeba histolytica HM-1:IMSS]	19.9	2	7	7	7	5.76126e+06	0	21.3784	19.9	7	7					407	46.1314	9.31982
	Sequence	# Proteins	# Protein Groups	Protein Group Accessions	Modifications	MH+ [Da]	A5: Area	B5: Area	q-Value	PEP	A2	XCorr A2	B2	XCorr B2	# Missed Cleavages
	ALFSELQYGENVR	2	1	67466723		1525.77	7.79941e+06	0	0	9.79971e-06	High	3.64785			0
	GTILSNDVNGVIK	2	1	67466723		1329.74	4.24975e+06	0	0	2.28311e-06	High	3.56433			0
	SNNNAAVVFEVLHK	2	1	67466723		1541.81	0	0	0	0.000920213	High	3.55803			0
	GNIAIQATGQIPWR	2	1	67466723		1524.83	5.23461e+06	0	0	5.30106e-07	High	3.50208			0
	SPDIFYKK	2	1	67466723		997.537	886642	0	0	0.000640137	High	2.93212			1
	IYRDDVMK	2	1	67466723		1039.53	348103	0	0.000274	0.0119505	Medium	2.09745			1
	ALLLGDSAQKK	2	1	67466723		1143.68	1.98919e+06	0	0.000274	0.00525205	High	2.07658			1
67475324	protein kinase [Entamoeba histolytica HM-1:IMSS]	4.48	1	2	2	2	1.2589e+06	0	5.17813	4.48	2	2					402	45.5865	6.85889
	Sequence	# Proteins	# Protein Groups	Protein Group Accessions	Modifications	MH+ [Da]	A5: Area	B5: Area	q-Value	PEP	A2	XCorr A2	B2	XCorr B2	# Missed Cleavages
	LNDIIKDYSQ	1	1	67475324		1208.62	1.73962e+06	0	0	0.00100192	High	3.30482			1
	MAVPFLLR	1	1	67475324		946.556	778178	0	0.001381	0.0415363	Medium	1.87332			0
67474922	nucleotide binding protein 2 [Entamoeba histolytica HM-1:IMSS]	15.75	1	4	4	4	3.81791e+06	0	10.7872	15.75	4	4					273	29.2689	5.14795
	Sequence	# Proteins	# Protein Groups	Protein Group Accessions	Modifications	MH+ [Da]	A5: Area	B5: Area	q-Value	PEP	A2	XCorr A2	B2	XCorr B2	# Missed Cleavages
	STIATVLAR	1	1	67474922		931.559	2.12183e+06	0	0	7.47522e-05	High	3.09175			0
	TGILDIDLCGPSIPK	1	1	67474922	C9(Carbamidomethyl)	1598.85	3.46106e+06	0	0	9.16049e-06	High	2.91369			0
[truncated: 747 more rows]
