# Supplementary material for: Proteomic Identification of S-Nitrosylated Proteins in the Parasite Entamoeba histolytica by Resin-Assisted Capture: Insights into the Regulation of the Gal/GalNAc Lectin by Nitric Oxide
Source: PLoS One. 2014 Mar 13;9(3):e91518. doi: 10.1371/journal.pone.0091518 (PMC3953491; doi:10.1371/journal.pone.0091518)
Supplement: Table S2 — List of S- nitrosylated proteins that were enriched at least two times or more by resin-assisted capture in three independent experiments. (XLSX) [file pone.0091518.s002.xlsx]

## Sheet: Table S2
Seq 34805-34808 - comnined report All
Accession	Description	ΣCoverage	Σ# Unique Peptides	Σ# Peptides	MW [kDa]	Average
1888325	pyruvate:ferredoxin oxidoreductase [Entamoeba histolytica]	69.54	1	93	127.556	4.03528
67473032	alcohol dehydrogenase [Entamoeba histolytica HM-1:IMSS]	74.94	1	68	95.5114	9.7926
67484224	pyruvate phosphate dikinase [Entamoeba histolytica HM-1:IMSS]	74.01	67	67	97.8363	7.09873
67469769	hypothetical protein [Entamoeba histolytica HM-1:IMSS]	64.09	22	65	131.033	7.69264
67478766	hypothetical protein [Entamoeba histolytica HM-1:IMSS]	56.65	15	58	130.825	8.52311
67481881	acetyl-CoA synthetase [Entamoeba histolytica HM-1:IMSS]	64.38	48	48	77.4289	6.42891
67466737	peroxiredoxin [Entamoeba histolytica HM-1:IMSS]	77.73	1	40	25.7728	2.78233
183236094	peroxiredoxin [Entamoeba histolytica HM-1:IMSS]	78.9	5	39	26.7173	2.78233
67478039	hypothetical protein [Entamoeba histolytica HM-1:IMSS]	39.24	23	38	119.432	5.73564
67483345	type A flavoprotein [Entamoeba histolytica HM-1:IMSS]	88.67	37	37	45.9972	12.6411
67481663	Gal/GalNAc lectin heavy subunit [Entamoeba histolytica HM-1:IMSS]	36.24	13	37	144.233	32.6885
158914	actin protein, partial [Entamoeba histolytica]	79.89	37	37	41.6997	7.41769
67464797	malic enzyme [Entamoeba histolytica HM-1:IMSS]	75.15	34	34	53.2862	8.48723
183231252	NAD(P) transhydrogenase subunit alpha [Entamoeba histolytica HM-1:IMSS]	37.58	6	34	117.559	4.63664
67466006	enolase [Entamoeba histolytica HM-1:IMSS]	74.08	31	31	47.2967	9.41673
399412	RecName: Full=Elongation factor 1-alpha; Short=EF-1-alpha	68.14	3	29	47.2336	5.98338
67463408	elongation factor 1-alpha 1 [Entamoeba histolytica HM-1:IMSS]	66.29	3	29	48.3911	6.46457
67474180	Fe-hydrogenase [Entamoeba histolytica HM-1:IMSS]	56.94	28	28	55.0716	3.87646
67479581	alcohol dehydrogenase [Entamoeba histolytica HM-1:IMSS]	65.89	26	26	42.4915	6.83376
183230829	WD repeat protein 2 [Entamoeba histolytica HM-1:IMSS]	56.61	26	26	64.5759	2.64887
67477740	L-myo-inositol-1-phosphate synthase [Entamoeba histolytica HM-1:IMSS]	54.53	25	25	56.5074	8.7017
67476166	phosphoglycerate kinase [Entamoeba histolytica HM-1:IMSS]	65.78	25	25	44.8374	8.21551
67468656	glyceraldehyde-3-phosphate dehydrogenase [Entamoeba histolytica HM-1:IMSS]	84.73	24	24	35.9907	4.81549
67468848	alcohol dehydrogenase [Entamoeba histolytica HM-1:IMSS]	57.44	20	24	42.1162	7.37379
67477415	2,3-bisphosphoglycerate-independent phosphoglycerate mutase) [Entamoeba histolytica HM-1:IMSS]	50.45	23	23	61.8401	>33
183233755	NAD(FAD)-dependent dehydrogenase [Entamoeba histolytica HM-1:IMSS]	30.58	23	23	116.118	6.92643
183232524	adenylyl cyclase-associated protein [Entamoeba histolytica HM-1:IMSS]	59.21	23	23	53.1822	6.24422
67471546	adenosylhomocysteinase [Entamoeba histolytica HM-1:IMSS]	57.94	22	22	51.4733	9.9296
67467598	aspartyl-tRNA synthetase [Entamoeba histolytica HM-1:IMSS]	44.85	22	22	62.5533	12.0729
67479673	hypothetical protein [Entamoeba histolytica HM-1:IMSS]	30.09	21	21	100.656	>33
67473614	aminopeptidase [Entamoeba histolytica HM-1:IMSS]	34.1	21	21	94.6574	4.76404
67482769	Fe-hydrogenase [Entamoeba histolytica HM-1:IMSS]	51.28	20	20	51.1341	7.93753
67466287	adaptor protein (AP) family protein [Entamoeba histolytica HM-1:IMSS]	31.49	19	19	80.865	>33
67483730	Xaa-Pro dipeptidase [Entamoeba histolytica HM-1:IMSS]	50.53	19	19	53.8998	8.19454
67480493	aminoacyl-histidine dipeptidase [Entamoeba histolytica HM-1:IMSS]	43.41	19	19	56.8837	10.1019
67483554	glutamate synthase beta subunit [Entamoeba histolytica HM-1:IMSS]	48.88	9	18	49.2253	>33
52421800	protein disulfide isomerase [Entamoeba histolytica]	57.27	17	18	38.0264	13.5956
67464960	phosphoglucomutase/phosphomannomutase family protein [Entamoeba histolytica HM-1:IMSS]	34.51	17	17	66.6074	10.391
67465824	alcohol dehydrogenase [Entamoeba histolytica HM-1:IMSS]	49.21	13	17	42.5452	4.32167
158956	heat shock protein 70, hsp70exp 1 [Entamoeba histolytica]	32.01	15	17	71.4824	5.24285
67477473	hypothetical protein [Entamoeba histolytica HM-1:IMSS]	39.69	16	16	52.2748	10.7421
67468719	fructose-1,6-bisphosphate aldolase [Entamoeba histolytica HM-1:IMSS]	50.91	15	15	36.1935	4.82744
67483006	coatomer complex subunit [Entamoeba histolytica HM-1:IMSS]	25	15	15	91.1878	3.40626
183232436	malate dehydrogenase [Entamoeba histolytica HM-1:IMSS]	49.59	15	15	40.4182	11.2871
67467661	40S ribosomal protein S3 [Entamoeba histolytica HM-1:IMSS]	45.08	14	14	26.9175	4.07498
67475126	calponin homology domain protein [Entamoeba histolytica HM-1:IMSS]	29.73	14	14	69.7519	7.83207
67471183	asparaginyl-tRNA synthetase [Entamoeba histolytica HM-1:IMSS]	40.58	14	14	51.9751	>33
67474797	heat shock protein 90 [Entamoeba histolytica HM-1:IMSS]	21.59	14	14	82.9274	6.07032
67462416	Actin-related protein 3 [Entamoeba histolytica HM-1:IMSS]	41.11	14	14	46.9102	16.0844
67465767	galactokinase [Entamoeba histolytica HM-1:IMSS]	41.9	14	14	43.4042	17.2607
67465763	ARP2/3 complex 41 kDa subunit [Entamoeba histolytica HM-1:IMSS]	38.25	13	13	40.5399	4.23749
67479081	steroid 5-alpha reductase [Entamoeba histolytica HM-1:IMSS]	31.93	13	13	33.5782	2.97606
67470233	long-chain-fatty-acid--CoA ligase [Entamoeba histolytica HM-1:IMSS]	26.6	13	13	75.3781	6.96709
67474574	hypothetical protein [Entamoeba histolytica HM-1:IMSS]	17.09	12	12	97.7589	>33
67483584	hypothetical protein [Entamoeba histolytica HM-1:IMSS]	18.39	12	12	95.5543	>33
57157191	isoleucyl tRNA synthetase [Entamoeba histolytica]	12.59	12	12	96.1867	>33
67469932	cysteine proteinase [Entamoeba histolytica HM-1:IMSS]	54.72	11	11	34.7375	4.41826
67472683	rubrerythrin [Entamoeba histolytica HM-1:IMSS]	73.02	10	11	21.2298	3.35336
67472477	60S ribosomal protein L3 [Entamoeba histolytica HM-1:IMSS]	32.59	11	11	45.4954	>33
67465747	60S ribosomal protein L7 [Entamoeba histolytica HM-1:IMSS]	49.57	1	11	25.7052	2.8558
67482754	glycyl-tRNA synthetase [Entamoeba histolytica HM-1:IMSS]	22.97	11	11	70.6143	>33
183234048	alcohol dehydrogenase [Entamoeba histolytica HM-1:IMSS]	33.65	9	11	46.5847	11.6069
183232769	starch branching enzyme [Entamoeba histolytica HM-1:IMSS]	21.32	11	11	78.2856	4.17077
183232450	aspartate ammonia-lyase [Entamoeba histolytica HM-1:IMSS]	26.06	11	11	52.3035	>33
2317746	PPi-dependent phosphofructokinase [Entamoeba histolytica]	28.94	11	11	60.1928	>33
67470746	Rab family GTPase [Entamoeba histolytica HM-1:IMSS]	54.15	9	10	22.8819	2.67703
103484598	delta subunit [Entamoeba histolytica]	16.03	10	10	114.15	>33
67466936	hypothetical protein [Entamoeba histolytica HM-1:IMSS]	46.92	10	10	23.8431	4.39542
67469745	transketolase [Entamoeba histolytica HM-1:IMSS]	24.36	10	10	72.9939	>33
67473507	hypothetical protein [Entamoeba histolytica HM-1:IMSS]	30.14	10	10	40.9378	6.08212
67474654	glycosyltransferase [Entamoeba histolytica HM-1:IMSS]	10.47	10	10	154.99	>33
67473982	purine nucleoside phosphorylase [Entamoeba histolytica HM-1:IMSS]	34.06	10	10	35.1076	9.17739
183236082	hypothetical protein [Entamoeba histolytica HM-1:IMSS]	48.57	10	10	27.1145	5.10605
67465285	Iron-containing superoxide dismutase [Entamoeba histolytica HM-1:IMSS]	46.84	9	9	22.0459	8.58653
67482289	peptidyl-prolyl cis-trans isomerase [Entamoeba histolytica HM-1:IMSS]	55.09	9	9	18.1271	11.4297
67482251	Rho GTPase activating protein [Entamoeba histolytica HM-1:IMSS]	13.42	9	9	104.934	>33
67465998	leucyl-tRNA synthetase [Entamoeba histolytica HM-1:IMSS]	11.85	9	9	122.387	>33
67470794	phosphoribulokinase /uridine kinase family protein [Entamoeba histolytica HM-1:IMSS]	25.78	9	9	61.3823	>33
67469707	Rho family GTPase [Entamoeba histolytica HM-1:IMSS]	41.03	9	9	21.57	8.74283
67473313	WD domain containing protein [Entamoeba histolytica HM-1:IMSS]	11.92	9	9	111.359	>33
67477437	60S ribosomal protein L6 [Entamoeba histolytica HM-1:IMSS]	42.65	9	9	22.9017	3.07347
103484562	beta3-COP [Entamoeba histolytica]	13.87	8	8	78.622	>33
67480549	Oxysterol binding protein [Entamoeba histolytica HM-1:IMSS]	21.71	8	8	47.6696	>33
183233096	RNAseL inhibitor-like protein [Entamoeba histolytica HM-1:IMSS]	14.29	8	8	73.6096	>33
183231631	40S ribosomal protein S4 [Entamoeba histolytica HM-1:IMSS]	29.87	8	8	35.7387	3.20421
67483602	phosphoglucomutase [Entamoeba histolytica HM-1:IMSS]	13.02	7	7	60.7497	>33
27923834	RecName: Full=Rho-related protein racG; Flags: Precursor	47.74	7	7	21.9125	4.9655
67474196	hypothetical protein [Entamoeba histolytica HM-1:IMSS]	8.01	7	7	98.8296	>33
67472614	60S ribosomal protein L10 [Entamoeba histolytica HM-1:IMSS]	27.14	7	7	23.7684	2.81078
67480503	malate dehydrogenase [Entamoeba histolytica HM-1:IMSS]	19.19	7	7	40.5378	>33
67481145	Rab family GTPase [Entamoeba histolytica HM-1:IMSS]	39.23	7	7	23.3648	3.67705
67462433	40S ribosomal protein SA [Entamoeba histolytica HM-1:IMSS]	37.4	7	7	28.5765	>33
67469327	cysteine proteinase 2 [Entamoeba histolytica HM-1:IMSS]	40.95	5	6	34.666	2.86509
67476939	60S ribosomal protein L10a [Entamoeba histolytica HM-1:IMSS]	32.71	6	6	23.8412	>33
67484120	DEAD/DEAH box helicase [Entamoeba histolytica HM-1:IMSS]	21.23	6	6	44.0128	>33
67462443	RNA modification enzymes, MiaB-family [Entamoeba histolytica HM-1:IMSS]	14.38	6	6	48.8959	>33
183231458	rab GDP dissociation inhibitor alpha [Entamoeba histolytica HM-1:IMSS]	20.96	6	6	49.2601	5.60829
183231113	dihydropyrimidine dehydrogenase [Entamoeba histolytica HM-1:IMSS]	8.44	6	6	98.7185	>33
291292322	calreticulin [Entamoeba histolytica HM-1:IMSS]	18.77	6	6	41.1084	5.62674
67478589	40S ribosomal protein S18 [Entamoeba histolytica HM-1:IMSS]	35.66	6	6	16.3038	>33
67469645	Hsc70-interacting protein [Entamoeba histolytica HM-1:IMSS]	19.78	5	5	40.1045	>33
183232225	Plasma membrane calcium-transporting ATPase [Entamoeba histolytica HM-1:IMSS]	7.6	5	5	113.863	>33
67483413	choline/ethanolamine kinase [Entamoeba histolytica HM-1:IMSS]	18.8	5	5	44.3986	>33
67465936	60S ribosomal protein L7a [Entamoeba histolytica HM-1:IMSS]	18.88	5	5	32.2118	>33
183235119	GTP-binding protein [Entamoeba histolytica HM-1:IMSS]	47.89	5	5	21.4598	>33
67481369	V-type ATPase, B subunit [Entamoeba histolytica HM-1:IMSS]	12.9	4	4	55.3089	>33
67469667	hypothetical protein [Entamoeba histolytica HM-1:IMSS]	17.34	4	4	35.7575	6.31724
67466723	Clathrin coat assembly protein [Entamoeba histolytica HM-1:IMSS]	10.57	4	4	46.1314	2.74587
67467559	hypothetical protein [Entamoeba histolytica HM-1:IMSS]	12.92	4	4	43.9221	>33
67479791	hypothetical protein [Entamoeba histolytica HM-1:IMSS]	38.46	4	4	13.2891	>33
67482083	adaptor protein (AP) family protein [Entamoeba histolytica HM-1:IMSS]	5.62	4	4	102.836	>33
67477975	coronin [Entamoeba histolytica HM-1:IMSS]	13.63	4	4	48.0596	>33
67471159	translation initiation factor eIF-5A [Entamoeba histolytica HM-1:IMSS]	17.83	4	4	17.1213	6.97708
67483636	hypothetical protein [Entamoeba histolytica HM-1:IMSS]	11.3	4	4	32.8022	>33
183234808	vacuolar protein sorting 35 [Entamoeba histolytica HM-1:IMSS]	6.34	4	4	87.1038	>33
183235986	hypothetical protein [Entamoeba histolytica HM-1:IMSS]	6.52	2	4	95.859	>33
183234464	hypothetical protein [Entamoeba histolytica HM-1:IMSS]	13.45	4	4	63.3312	>33
3420783	Rho GDP exchange inhibitor [Entamoeba histolytica]	25.6	4	4	19.3221	>33
67465045	60S ribosomal protein L18a [Entamoeba histolytica HM-1:IMSS]	23.12	4	4	20.0798	>33
67477041	Ras family GTPase [Entamoeba histolytica HM-1:IMSS]	18.05	3	3	22.7364	3.46694
67475599	hypothetical protein [Entamoeba histolytica HM-1:IMSS]	9.15	3	3	51.527	>33
67464751	ARP2/3 complex 20 kDa subunit [Entamoeba histolytica HM-1:IMSS]	18.85	3	3	21.5275	8.29306
67484640	hypothetical protein [Entamoeba histolytica HM-1:IMSS]	9.36	3	3	23.0571	2.55904
67472771	60S ribosomal protein L2/L8 [Entamoeba histolytica HM-1:IMSS]	14.4	3	3	27.7766	2.57283
67481543	40S ribosomal protein S13 [Entamoeba histolytica HM-1:IMSS]	21.62	3	3	16.6482	>33
67467843	thioredoxin [Entamoeba histolytica HM-1:IMSS]	10.29	3	3	42.9455	>33
167394489	guanine nucleotide-binding protein alpha-16 subunit [Entamoeba dispar SAW760]	15.36	3	3	39.921	>33
3108062	19S cap proteasome S2 subunit [Entamoeba histolytica]	3.8	3	3	91.9472	>33
183231808	hypothetical protein [Entamoeba histolytica HM-1:IMSS]	17.1	3	3	22.3125	>33
183235526	hypothetical protein [Entamoeba histolytica HM-1:IMSS]	17.65	3	3	23.3573	>33
5689218	serine acetyltransferase [Entamoeba histolytica]	10.82	2	2	34.3834	>33
67463084	coatomer protein gamma subunit [Entamoeba histolytica HM-1:IMSS]	2.13	2	2	95.3431	>33
67484674	coatomer beta subunit [Entamoeba histolytica HM-1:IMSS]	4.15	2	2	94.7316	>33
67472180	3'(2'),5'-bisphosphate nucleotidase [Entamoeba histolytica HM-1:IMSS]	8.2	2	2	35.0156	>33
67468303	hypothetical protein [Entamoeba histolytica HM-1:IMSS]	15.79	2	2	19.0012	>33
67471581	hypothetical protein [Entamoeba histolytica HM-1:IMSS]	1.56	2	2	125.246	>33
67478710	70 kDa heat shock protein [Entamoeba histolytica HM-1:IMSS]	4.08	2	2	73.4489	>33
183234844	hemolysin-3 [Entamoeba histolytica HM-1:IMSS]	5.05	2	2	32.1185	>33
183234776	hypothetical protein [Entamoeba histolytica HM-1:IMSS]	4.92	2	2	57.1008	>33
183231944	bacterial transferase hexapeptide family protein [Entamoeba histolytica HM-1:IMSS]	15.82	2	2	19.2209	>33
183230518	threonine dehydratase [Entamoeba histolytica HM-1:IMSS]	6.86	2	2	44.9173	>33
183230576	COP9 signalosome complex subunit 1 [Entamoeba histolytica HM-1:IMSS]	6.38	2	2	45.404	>33
glycolysis/gluconeogenesis
67473032	alcohol dehydrogenase [Entamoeba histolytica HM-1:IMSS]
67481881	acetyl-CoA synthetase [Entamoeba histolytica HM-1:IMSS]
67464797	malic enzyme [Entamoeba histolytica HM-1:IMSS]
67466006	enolase [Entamoeba histolytica HM-1:IMSS]
67479581	alcohol dehydrogenase [Entamoeba histolytica HM-1:IMSS]
67468656	glyceraldehyde-3-phosphate dehydrogenase [Entamoeba histolytica HM-1:IMSS]
67468848	alcohol dehydrogenase [Entamoeba histolytica HM-1:IMSS]
67465824	alcohol dehydrogenase [Entamoeba histolytica HM-1:IMSS]
183232436	malate dehydrogenase [Entamoeba histolytica HM-1:IMSS]
183234048	alcohol dehydrogenase [Entamoeba histolytica HM-1:IMSS]
67480503	malate dehydrogenase [Entamoeba histolytica HM-1:IMSS]
67468719	fructose-1,6-bisphosphate aldolase [Entamoeba histolytica HM-1:IMSS]
2317746	PPi-dependent phosphofructokinase [Entamoeba histolytica]
67484224	pyruvate phosphate dikinase [Entamoeba histolytica HM-1:IMSS]
Translation
67463408	elongation factor 1-alpha 1 [Entamoeba histolytica HM-1:IMSS]
67467598	aspartyl-tRNA synthetase [Entamoeba histolytica HM-1:IMSS]
67471183	asparaginyl-tRNA synthetase [Entamoeba histolytica HM-1:IMSS]
67472477	60S ribosomal protein L3 [Entamoeba histolytica HM-1:IMSS]
67465747	60S ribosomal protein L7 [Entamoeba histolytica HM-1:IMSS]
67482754	glycyl-tRNA synthetase [Entamoeba histolytica HM-1:IMSS]
67465998	leucyl-tRNA synthetase [Entamoeba histolytica HM-1:IMSS]
67477437	60S ribosomal protein L6 [Entamoeba histolytica HM-1:IMSS]
183231631	40S ribosomal protein S4 [Entamoeba histolytica HM-1:IMSS]
67472614	60S ribosomal protein L10 [Entamoeba histolytica HM-1:IMSS]
67462433	40S ribosomal protein SA [Entamoeba histolytica HM-1:IMSS]
67476939	60S ribosomal protein L10a [Entamoeba histolytica HM-1:IMSS]
67478589	40S ribosomal protein S18 [Entamoeba histolytica HM-1:IMSS]
67465936	60S ribosomal protein L7a [Entamoeba histolytica HM-1:IMSS]
67471159	translation initiation factor eIF-5A [Entamoeba histolytica HM-1:IMSS]
67465045	60S ribosomal protein L18a [Entamoeba histolytica HM-1:IMSS]
67472771	60S ribosomal protein L2/L8 [Entamoeba histolytica HM-1:IMSS]
67481543	40S ribosomal protein S13 [Entamoeba histolytica HM-1:IMSS]
67467661	40S ribosomal protein S3 [Entamoeba histolytica HM-1:IMSS]
399412	RecName: Full=Elongation factor 1-alpha; Short=EF-1-alpha
57157191	isoleucyl tRNA synthetase [Entamoeba histolytica]
protein transport
67483006	coatomer complex subunit [Entamoeba histolytica HM-1:IMSS]
183232225	Plasma membrane calcium-transporting ATPase [Entamoeba histolytica HM-1:IMSS]
67466723	Clathrin coat assembly protein [Entamoeba histolytica HM-1:IMSS]
183234808	vacuolar protein sorting 35 [Entamoeba histolytica HM-1:IMSS]
67463084	coatomer protein gamma subunit [Entamoeba histolytica HM-1:IMSS]
67484674	coatomer beta subunit [Entamoeba histolytica HM-1:IMSS]
super-family small GTPase
67470746	Rab family GTPase [Entamoeba histolytica HM-1:IMSS]
67482251	Rho GTPase activating protein [Entamoeba histolytica HM-1:IMSS]
67469707	Rho family GTPase [Entamoeba histolytica HM-1:IMSS]
67481145	Rab family GTPase [Entamoeba histolytica HM-1:IMSS]
183231458	rab GDP dissociation inhibitor alpha [Entamoeba histolytica HM-1:IMSS]
183235119	GTP-binding protein [Entamoeba histolytica HM-1:IMSS]
3420783	Rho GDP exchange inhibitor [Entamoeba histolytica]
67477041	Ras family GTPase [Entamoeba histolytica HM-1:IMSS]
27923834	RecName: Full=Rho-related protein racG; Flags: Precursor
radicals removal
1888325	pyruvate:ferredoxin oxidoreductase [Entamoeba histolytica]
67466737	peroxiredoxin [Entamoeba histolytica HM-1:IMSS]
183236094	peroxiredoxin [Entamoeba histolytica HM-1:IMSS]
67483345	type A flavoprotein [Entamoeba histolytica HM-1:IMSS]
67482769	Fe-hydrogenase [Entamoeba histolytica HM-1:IMSS]
67472683	rubrerythrin [Entamoeba histolytica HM-1:IMSS]
67465285	Iron-containing superoxide dismutase [Entamoeba histolytica HM-1:IMSS]
67467843	thioredoxin [Entamoeba histolytica HM-1:IMSS]
